# Supplementary material for: Auxin decreases chromatin accessibility through the TIR1/AFBs auxin signaling pathway in proliferative cells
Source: Sci Rep. 2018 May 17;8:7773. doi: 10.1038/s41598-018-25963-y (PMC5958073; doi:10.1038/s41598-018-25963-y)
Supplement: Supplementary file 2 — Supplementary Dataset 1 [file 41598_2018_25963_MOESM2_ESM.xlsx]

## Sheet: Down
Significantly down-regulated genes by the PEO-IAA treatment
raw_2	annotation	DMSO_1	DMSO_2	DMSO_3	PEO_1	PEO_2	PEO_3	p.value	q.value	ranking	DMSO_all	PEO_all	ratio('PEO/DMSO)
AT1G01100	60S acidic ribosomal protein family	186.314	210.01	201.343	105.62	150.282	129.176	2.13699e-08	3.60867e-07	1712	199.222	128.359	0.644303
AT1G01300	Eukaryotic aspartyl protease family protein	68.4359	80.9251	74.8252	20.4602	22.815	20.4872	3.77748e-22	1.84471e-20	592	74.7287	21.2542	0.284417
AT1G01320	Tetratricopeptide repeat (TPR)-like superfamily protein	45.0675	39.7677	42.0392	30.9619	24.6998	27.2419	0.00292301	0.0190025	4447	42.2915	27.6345	0.65343
AT1G01350	Zinc finger (CCCH-type/C3HC4-type RING finger) family protein	25.3829	26.0307	26.6743	14.7869	14.9786	16.133	0.00516911	0.0311526	4796.5	26.0293	15.2995	0.587779
AT1G01530	AGAMOUS-like 28	16.1161	16.0888	15.5933	5.13014	7.34049	6.19641	0.000522244	0.00423746	3562	15.9327	6.22235	0.390538
AT1G01570	Protein of unknown function (DUF604)	11.3964	11.9196	10.8525	2.6556	4.06703	4.41006	0.000824701	0.00633593	3762	11.3895	3.7109	0.325817
AT1G02110	Protein of unknown function (DUF630 and DUF632)	32.7502	30.093	31.1867	17.3218	23.5094	17.4728	0.00437942	0.0269553	4697	31.3433	19.4346	0.620057
AT1G02730	cellulose synthase-like D5	127.144	135.338	142.282	95.9637	72.2145	89.4293	1.01271e-07	1.5623e-06	1874	134.922	85.8692	0.636437
AT1G02780	Ribosomal protein L19e family protein	578.453	594.431	600.372	348.668	368.116	379.544	1.65467e-27	1.02874e-25	465	591.085	365.443	0.618257
AT1G02970	WEE1 kinase homolog	11.972	11.6524	13.7656	6.57864	4.26542	5.13577	0.00548984	0.0328447	4831.5	12.4633	5.32661	0.427384
AT1G03310	debranching enzyme 1	15.483	13.737	12.4518	8.93247	4.56301	6.58718	0.00715378	0.0410593	5035.5	13.8906	6.69422	0.481925
AT1G03470	Kinase interacting (KIP1-like) family protein	15.5981	20.0976	16.7357	5.37155	8.82843	10.6623	0.00203346	0.013878	4234.5	17.4771	8.28743	0.474186
AT1G03820	unknown protein	84.2066	160.728	90.2472	6.27687	6.74531	8.26188	1.50191e-38	1.50243e-36	289	111.727	7.09469	0.0635001
AT1G04020	breast cancer associated RING 1	31.3113	27.5274	29.9301	6.75971	8.13405	7.8153	2.39438e-10	5.18513e-09	1335	29.5896	7.56969	0.255823
AT1G04040	HAD superfamily, subfamily IIIB acid phosphatase	25.4404	37.6296	24.6752	14.6662	17.2601	18.3659	0.00154314	0.0109747	4064.5	29.2484	16.7641	0.573161
AT1G04240	AUX/IAA transcriptional regulator family protein	26.1887	26.9394	28.0452	5.91474	4.46381	4.57753	4.05151e-12	1.03654e-10	1130	27.0577	4.98536	0.184249
AT1G04270	cytosolic ribosomal protein S15	714.116	680.273	715.866	379.63	423.467	418.9	2.4562e-34	2.14528e-32	331	703.418	407.332	0.579075
AT1G04550	AUX/IAA transcriptional regulator family protein	55.8308	48.1595	52.7204	15.2093	16.6649	16.0214	1.05561e-14	3.30279e-13	924	52.2369	15.9652	0.305631
AT1G04630	GRIM-19 protein	53.068	55.5358	55.8048	26.2542	31.3459	29.2515	1.0279e-06	1.38604e-05	2143.5	54.8028	28.9505	0.528267
AT1G04650	unknown protein	56.5215	51.1528	53.5771	24.2022	32.437	27.0744	5.07493e-07	7.1534e-06	2051	53.7505	27.9045	0.51915
AT1G04680	Pectin lyase-like superfamily protein	137.85	175.641	111.153	14.1833	18.748	19.1475	3.5637e-49	4.74777e-47	217	141.548	17.3596	0.122641
AT1G04730	P-loop containing nucleoside triphosphate hydrolases superfamily protein	45.01	40.2487	40.4399	31.6258	24.7989	25.9579	0.00278798	0.018186	4431.5	41.8995	27.4609	0.655399
AT1G04770	Tetratricopeptide repeat (TPR)-like superfamily protein	18.3608	16.2492	14.451	6.82006	6.54692	7.08959	0.000636944	0.00504909	3647	16.3537	6.81886	0.416962
AT1G05590	beta-hexosaminidase 2	29.1816	32.6587	28.902	21.3052	17.3593	14.5141	0.00194669	0.0133933	4202	30.2474	17.7262	0.586039
AT1G05870	Protein of unknown function (DUF1685)	45.1251	48.3733	43.1245	29.1512	32.7346	28.8049	0.00220156	0.0149056	4270	45.5409	30.2303	0.663804
AT1G05950	unknown protein	44.5495	39.8211	43.9812	13.7608	21.2279	15.1282	3.12543e-09	5.89024e-08	1534	42.784	16.7056	0.390465
AT1G05960	ARM repeat superfamily protein	76.3788	74.992	64.9437	42.7914	35.1153	41.756	1.00505e-07	1.55214e-06	1871.5	72.1048	39.8876	0.553188
AT1G06149	conserved peptide upstream open reading frame 8	311.846	305.58	272.855	188.367	178.949	182.041	3.83364e-15	1.25516e-13	883	296.761	183.119	0.617059
AT1G06150	basic helix-loop-helix (bHLH) DNA-binding superfamily protein	297.457	288.904	264.401	189.272	160.896	180.533	1.09423e-13	3.1825e-12	994	283.587	176.9	0.623794
AT1G06710	Tetratricopeptide repeat (TPR)-like superfamily protein	40.0025	36.133	36.8414	16.5371	15.8713	13.286	1.09429e-07	1.68187e-06	1881	37.659	15.2315	0.404459
AT1G07070	Ribosomal protein L35Ae family protein	129.792	153.351	160.274	75.1414	89.673	88.592	5.88994e-11	1.35572e-09	1256	147.806	84.4688	0.571484
AT1G07270	Cell division control, Cdc6	23.4835	22.0219	24.0469	8.93247	13.0938	12.4487	0.000535293	0.00432513	3577.5	23.1841	11.4917	0.49567
AT1G07370	proliferating cellular nuclear antigen 1	241.223	226.633	257.49	104.534	121.515	114.662	1.99322e-26	1.16412e-24	495	241.782	113.57	0.469721
AT1G07770	ribosomal protein S15A	656.386	665.948	683.423	356.816	405.711	421.021	6.33618e-27	3.81623e-25	480	668.586	394.516	0.590076
AT1G07780	phosphoribosylanthranilate isomerase 1	138.656	126.465	121.377	74.8396	89.5738	81.6698	1.23617e-07	1.88689e-06	1894	128.833	82.0278	0.6367
AT1G07880	Protein kinase superfamily protein	110.338	139.775	123.719	57.035	88.8794	75.5851	5.33963e-08	8.58558e-07	1798	124.61	73.8332	0.592512
AT1G07920	GTP binding Elongation factor Tu family protein	6154.85	6009.78	6175.65	3455	3223.17	3478.53	6.82097e-92	2.70129e-89	73	6113.43	3385.57	0.553792
AT1G07930	GTP binding Elongation factor Tu family protein	4178.56	4013.6	4192.04	2394.45	2089.06	2343.42	1.47285e-43	1.78159e-41	239	4128.06	2275.64	0.551261
AT1G07940	GTP binding Elongation factor Tu family protein	5912.59	5725	5914.56	3341.35	3040.15	3350.75	2.01846e-62	4.08069e-60	143	5850.72	3244.08	0.554476
AT1G08080	alpha carbonic anhydrase 7	14.7923	17.6389	15.3649	0.301773	0.297587	0.390765	1.78187e-13	5.11559e-12	1007	15.932	0.330042	0.0207156
AT1G08135	cation/H+ exchanger 6B	35.1676	29.505	32.3862	12.7348	13.8874	14.235	2.09703e-06	2.71132e-05	2236	32.353	13.6191	0.420953
AT1G08210	Eukaryotic aspartyl protease family protein	117.648	113.423	114.523	81.3579	62.9893	68.328	8.22029e-08	1.28389e-06	1851	115.198	70.8918	0.615391
AT1G08260	DNA polymerase epsilon catalytic subunit	183.839	181.413	182.551	122.761	93.1448	111.87	1.02444e-11	2.54e-10	1166	182.601	109.259	0.598348
AT1G08280	Glycosyltransferase family 29 (sialyltransferase) family protein	92.4949	90.3325	83.5072	41.8257	36.6032	35.3921	1.78434e-15	6.03336e-14	855	88.7782	37.9404	0.427361
AT1G08360	Ribosomal protein L1p/L10e family	1376.31	1438.37	1433.1	749.543	878.875	825.407	1.10012e-33	9.16558e-32	347	1415.93	817.942	0.577671
AT1G08450	calreticulin 3	134.282	151.908	149.993	92.4028	85.11	87.0289	9.59532e-10	1.93042e-08	1437	145.394	88.1806	0.606492
AT1G08470	strictosidine synthase-like 3	47.6	54.5202	48.665	35.6695	23.6086	28.5258	5.56104e-05	0.000559005	2876	50.2617	29.268	0.582312
AT1G08600	P-loop containing nucleoside triphosphate hydrolases superfamily protein	68.033	63.3396	64.7153	32.7122	31.1475	31.4287	3.25414e-09	6.09704e-08	1543	65.3626	31.7628	0.485947
AT1G08700	Presenilin-1	48.9239	50.2441	46.78	28.8495	29.5603	31.0379	0.000244322	0.0021443	3294	48.6493	29.8159	0.612874
AT1G08730	Myosin family protein with Dil domain	25.7282	22.8237	27.9309	15.3904	12.2011	10.439	0.000351777	0.00298324	3408.5	25.4943	12.6768	0.497242
AT1G08910	zinc ion binding;zinc ion binding	58.0755	50.6717	51.9207	25.711	28.6676	28.6933	6.74998e-07	9.36381e-06	2084	53.556	27.6906	0.517041
AT1G09200	Histone superfamily protein	153.448	144.372	163.759	47.1369	76.0832	64.0296	5.8793e-23	2.96116e-21	574	153.86	62.4166	0.405672
AT1G09390	GDSL-like Lipase/Acylhydrolase superfamily protein	9.32431	11.2782	8.45354	3.50056	3.86864	4.13094	0.00642955	0.0375739	4945.5	9.68535	3.83338	0.395792
AT1G09486	pseudogene	42.7652	52.4891	53.8056	28.0045	24.7989	33.6616	4.7893e-05	0.00048582	2850	49.6866	28.8217	0.580069
AT1G09590	Translation protein SH3-like family protein	436.113	437.444	428.503	223.855	317.823	270.13	5.56578e-11	1.28622e-09	1251	434.02	270.603	0.62348
AT1G09690	Translation protein SH3-like family protein	548.523	565.995	558.505	300.807	431.799	357.103	8.83392e-09	1.57066e-07	1626	557.674	363.237	0.651342
AT1G09840	shaggy-like protein kinase 41	82.9979	83.17	76.5388	43.2138	50.9866	49.1805	4.11883e-07	5.86578e-06	2029	80.9022	47.7937	0.590758
AT1G11130	Leucine-rich repeat protein kinase family protein	43.4559	46.3422	40.0401	11.7088	11.5067	10.8856	2.00637e-14	6.19041e-13	937	43.2794	11.367	0.262643
AT1G11280	S-locus lectin protein kinase family protein	37.2973	40.2487	38.6121	21.9087	17.2601	22.3294	4.34209e-05	0.000445141	2820	38.7194	20.4994	0.529435
AT1G11820	O-Glycosyl hydrolases family 17 protein	36.549	34.5829	29.416	13.5194	16.1689	12.1695	8.78698e-07	1.19939e-05	2117.5	33.516	13.9526	0.416298
AT1G12110	nitrate transporter 1.1	69.8172	64.4621	82.5933	47.499	34.6193	37.0668	1.00505e-07	1.55214e-06	1871.5	72.2909	39.7284	0.549563
AT1G12430	armadillo repeat kinesin 3	50.7657	48.4268	52.8346	30.1169	20.5335	22.4969	1.5143e-07	2.29447e-06	1908	50.6757	24.3824	0.481147
AT1G12500	Nucleotide-sugar transporter family protein	16.7492	17.6389	19.0205	5.00943	6.05094	4.29841	2.6185e-06	3.33484e-05	2270	17.8029	5.11959	0.287571
AT1G12740	cytochrome P450, family 87, subfamily A, polypeptide 2	54.1616	58.3152	49.9216	31.1429	30.5523	39.244	0.0001641	0.00150511	3152	54.1328	33.6464	0.621553
AT1G12940	nitrate transporter2.5	48.0029	41.3178	51.3495	18.9513	16.8633	17.4169	2.087e-10	4.54533e-09	1327	46.8901	17.7439	0.378414
AT1G12980	Integrase-type DNA-binding superfamily protein	103.143	90.1187	91.2754	42.8517	46.622	53.5906	6.23537e-12	1.56752e-10	1150	94.8457	47.6881	0.502797
AT1G12990	beta-1,4-N-acetylglucosaminyltransferase family protein	29.6421	30.8413	27.4169	15.2697	20.0375	17.1937	0.0029644	0.0192327	4455.5	29.3001	17.5003	0.597278
AT1G13160	ARM repeat superfamily protein	161.334	150.465	154.677	100.852	83.0269	100.762	5.53869e-10	1.15114e-08	1391	155.492	94.8803	0.610194
AT1G13250	galacturonosyltransferase-like 3	5.12262	4.97096	5.54049	0.784609	1.19035	1.28394	0.00442607	0.0272076	4702.5	5.21136	1.0863	0.208449
AT1G13380	Protein of unknown function (DUF1218)	53.1256	59.117	53.9199	17.7442	25.2949	21.3804	1.28533e-11	3.15174e-10	1179	55.3875	21.4732	0.38769
AT1G13609	Defensin-like (DEFL) family protein	8.92141	8.49874	5.82609	0.362127	0.495979	0.390765	2.98221e-06	3.75996e-05	2293	7.74874	0.41629	0.0537236
AT1G14210	Ribonuclease T2 family protein	10.9359	12.6679	9.82438	4.22482	4.86059	5.13577	0.00794686	0.0448368	5123.5	11.1427	4.74039	0.425424
AT1G14630	unknown protein	20.8934	18.7079	18.1637	9.11353	11.4075	10.1599	0.00555093	0.0331291	4844	19.255	10.227	0.531134
AT1G14720	xyloglucan endotransglucosylase/hydrolase 28	39.4269	48.4268	36.2131	8.20822	7.73727	12.8952	3.46786e-15	1.14187e-13	878	41.3556	9.61358	0.232461
AT1G15000	serine carboxypeptidase-like 50	23.3108	31.162	24.9608	8.44964	12.0027	14.0117	1.96563e-05	0.000215741	2633.5	26.4779	11.488	0.433872
AT1G15030	Protein of unknown function (DUF789)	41.7867	47.5715	41.5823	25.0471	27.1796	25.3997	0.000221926	0.00196866	3259	43.6468	25.8755	0.592838
AT1G15080	lipid phosphate phosphatase 2	23.2532	28.436	22.6189	9.17389	9.02682	8.87594	3.18997e-06	3.99922e-05	2306	24.7694	9.02555	0.364383
AT1G15500	TLC ATP/ADP transporter	529.529	502.174	507.441	315.051	281.617	316.52	2.65238e-26	1.54286e-24	497	513.048	304.396	0.593309
AT1G15580	indole-3-acetic acid inducible 5	106.309	117.112	99.6147	24.685	28.37	31.5961	2.675e-34	2.32935e-32	332	107.678	28.217	0.26205
AT1G15690	Inorganic H pyrophosphatase family protein	1402.1	1368.3	1384.1	601.614	461.459	515.698	2.57153e-59	4.95619e-57	150	1384.83	526.257	0.380015
AT1G15930	Ribosomal protein L7Ae/L30e/S12e/Gadd45 family protein	347.762	370.47	358.647	187.039	221.107	224.02	2.13484e-19	9.17063e-18	673	358.96	210.722	0.587035
AT1G16710	histone acetyltransferase of the CBP family 12	39.8873	30.8948	32.8431	19.4945	15.8713	19.5382	0.000126267	0.00118673	3075.5	34.5418	18.3014	0.529833
AT1G17460	TRF-like 3	36.8943	36.8813	41.468	25.1075	24.7989	19.8174	0.0011615	0.00854212	3930	38.4146	23.2413	0.605012
AT1G18080	Transducin/WD40 repeat-like superfamily protein	546.796	533.229	566.558	316.62	379.92	363.355	9.97684e-17	3.6696e-15	786	548.861	353.298	0.643694
AT1G18100	PEBP (phosphatidylethanolamine-binding protein) family protein	17.037	22.0219	17.1927	8.26857	11.1099	11.7229	0.0096822	0.0530841	5272.5	18.7505	10.3671	0.552899
AT1G18250	Pathogenesis-related thaumatin superfamily protein	24.6346	27.3136	26.1032	3.50056	4.95979	5.52653	6.19812e-12	1.55951e-10	1149	26.0171	4.66229	0.179201
AT1G18660	zinc finger (C3HC4-type RING finger) family protein	25.7858	24.8548	23.0759	14.304	12.9946	16.9145	0.00733989	0.041936	5059.5	24.5721	14.7377	0.599774
AT1G18670	Protein kinase superfamily protein	90.653	99.7399	85.2208	17.5028	16.4665	20.3198	5.34051e-37	5.14648e-35	300	91.8712	18.0964	0.196975
AT1G18800	NAP1-related protein 2	74.9974	72.1056	73.1688	33.8589	38.3888	37.0668	7.00454e-10	1.43516e-08	1411	73.4239	36.4382	0.496271
AT1G19050	response regulator 7	62.6225	61.0947	62.8875	19.072	27.2788	25.9021	5.9413e-13	1.63896e-11	1048	62.2016	24.0843	0.387198
AT1G19440	3-ketoacyl-CoA synthase 4	27.3974	29.2912	27.7596	18.4685	12.6971	16.9145	0.00169775	0.0119131	4119.5	28.1494	16.0267	0.569344
AT1G20100	unknown protein	444.862	468.179	402.457	269	291.239	278.225	6.23154e-16	2.18104e-14	826	438.499	279.488	0.637374
AT1G20720	RAD3-like DNA-binding helicase protein	23.4835	20.3649	20.4484	12.1916	9.91958	13.1744	0.00464642	0.0283572	4737	21.4323	11.7619	0.548792
AT1G21560	unknown protein	17.2672	14.6991	18.1066	8.87212	8.33245	7.8153	0.00523303	0.0314722	4807	16.691	8.33995	0.499669
AT1G21880	lysm domain GPI-anchored protein 1 precursor	39.2542	44.5783	41.0682	17.5632	22.4182	16.8029	5.12067e-07	7.21435e-06	2052	41.6336	18.9281	0.454636
AT1G21990	F-box/RNI-like/FBD-like domains-containing protein	7.07957	6.36069	6.05456	1.44851	2.2815	1.56306	0.00407859	0.0253574	4648.5	6.49827	1.76436	0.271512
AT1G22030	unknown protein	18.994	16.8906	20.8482	3.9834	4.56301	4.46588	1.03182e-07	1.58924e-06	1877	18.9109	4.33743	0.229361
AT1G22450	cytochrome C oxidase 6B	136.008	143.997	140.626	88.1176	98.0054	93.951	4.36649e-07	6.20626e-06	2034	140.211	93.358	0.665842
AT1G22650	Plant neutral invertase family protein	18.476	14.0577	15.9361	9.53602	6.05094	9.7133	0.00709025	0.0407837	5025	16.1566	8.43342	0.521981
AT1G22780	Ribosomal protein S13/S18 family	976.175	1035.19	1044.87	563.651	615.807	604.011	1.67938e-39	1.76548e-37	275	1018.74	594.49	0.583552
AT1G22980	unknown protein	77.7602	80.5509	78.4808	52.8102	49.2011	53.5906	4.08303e-05	0.000420671	2806	78.9306	51.8673	0.657125
AT1G23020	ferric reduction oxidase 3	117.59	143.035	105.955	66.6918	67.0564	61.3501	4.13476e-11	9.67902e-10	1235	122.193	65.0327	0.532212
AT1G23080	Auxin efflux carrier family protein	144.872	180.558	153.934	56.3108	48.6059	56.1027	1.65346e-31	1.2416e-29	385	159.788	53.6731	0.335902
AT1G23290	Ribosomal protein L18e/L15 superfamily protein	1184.99	1278.82	1285.68	691.542	843.66	816.252	1.06436e-16	3.90491e-15	788	1249.83	783.818	0.627139
AT1G23550	similar to RCD one 2	113.676	131.436	106.754	72.1237	68.1475	73.073	3.47497e-08	5.74066e-07	1750	117.289	71.1147	0.606321
AT1G23690	Domain of unknown function DUF220	35.1676	32.5518	35.4706	12.4934	21.2279	18.2543	5.13989e-05	0.000519197	2862	34.3967	17.3252	0.503688
AT1G24280	glucose-6-phosphate dehydrogenase 3	144.527	138.92	142.168	84.1342	96.3191	87.308	1.23822e-08	2.15905e-07	1658	141.871	89.2538	0.629117
AT1G25260	Ribosomal protein L10 family protein	123	120.212	115.665	69.7095	93.5416	75.92	4.22923e-06	5.19842e-05	2352	119.626	79.7237	0.666443
AT1G25320	Leucine-rich repeat protein kinase family protein	17.0946	18.1199	17.3069	9.65673	6.05094	7.92694	0.00126477	0.00923112	3960.5	17.5071	7.8782	0.449999
AT1G25570	Di-glucose binding protein with Leucine-rich repeat domain	69.0114	85.7357	64.9437	25.8317	25.7909	28.0234	1.56204e-16	5.67318e-15	796	73.2303	26.5487	0.362537
AT1G26770	expansin A10	102.97	110.43	94.9881	30.8412	26.0885	30.4238	3.17974e-30	2.25863e-28	407	102.796	29.1178	0.283258
AT1G26840	origin recognition complex protein 6	24.2893	21.6477	23.0759	10.0792	13.193	12.5045	0.00166168	0.0116855	4111	23.0043	11.9256	0.518407
AT1G26850	S-adenosyl-L-methionine-dependent methyltransferases superfamily protein	402.442	416.064	403.714	285.899	257.314	252.043	2.5299e-16	9.05189e-15	808	407.406	265.086	0.650666
AT1G26880	Ribosomal protein L34e superfamily protein	185.278	208.46	210.082	113.406	133.022	132.358	1.19648e-10	2.68142e-09	1290	201.273	126.262	0.627316
AT1G27120	Galactosyltransferase family protein	10.015	13.5766	12.5089	5.00943	6.34853	4.85665	0.00779195	0.0441091	5105.5	12.0335	5.40487	0.449151
AT1G27400	Ribosomal protein L22p/L17e family protein	463.626	508.16	507.498	277.329	371.389	332.653	1.71122e-09	3.34265e-08	1480	493.095	327.124	0.663409
AT1G27760	interferon-related developmental regulator family protein / IFRD protein family	78.1631	69.1658	61.4024	47.5594	40.4719	50.5203	0.000164592	0.00150895	3153	69.5771	46.1839	0.66378
AT1G28290	arabinogalactan protein 31	36.0885	49.0682	40.0401	5.55262	13.193	10.6065	2.13184e-15	7.16647e-14	860	41.7323	9.78404	0.234448
AT1G28340	receptor like protein 4	53.8163	59.2774	60.9454	35.5488	40.0751	37.346	0.000381882	0.0032075	3442	58.013	37.6566	0.649107
AT1G28390	Protein kinase superfamily protein	14.6772	15.1801	13.7656	3.56092	5.05899	4.63335	4.71687e-05	0.000479482	2842.5	14.541	4.41775	0.303815
AT1G28400	unknown protein	155.635	238.82	178.267	57.035	77.3727	71.2867	4.34691e-20	1.92449e-18	653	190.907	68.5648	0.359152
AT1G29418	unknown protein	109.187	112.675	113.666	47.7404	76.2816	61.8525	7.11648e-10	1.45398e-08	1415	111.842	61.9582	0.553977
AT1G29950	basic helix-loop-helix (bHLH) DNA-binding superfamily protein	97.5599	87.2323	83.6786	20.8223	29.362	20.5431	1.29229e-28	8.5492e-27	437	89.4903	23.5758	0.263445
AT1G29951	conserved peptide upstream open reading frame 35	91.2862	79.6957	74.1398	19.072	25.5925	18.3101	1.12013e-26	6.64946e-25	486	81.7072	20.9916	0.256912
AT1G29952	conserved peptide upstream open reading frame 34	91.6891	79.9095	74.4254	19.072	25.5925	18.3659	1.12013e-26	6.64946e-25	486	82.008	21.0102	0.256197
AT1G29980	Protein of unknown function, DUF642	14.1016	13.8973	11.1952	1.44851	1.19035	1.17229	3.11349e-08	5.179e-07	1737	13.0647	1.27038	0.0972379
AT1G30360	Early-responsive to dehydration stress protein (ERD4)	43.2257	46.556	45.3521	30.1169	23.5094	25.2322	0.000157915	0.00145208	3144	45.0446	26.2862	0.583559
AT1G30440	Phototropic-responsive NPH3 family protein	50.7657	50.8855	50.7783	23.9608	28.9652	22.9993	4.0472e-07	5.78085e-06	2024	50.8099	25.3084	0.4981
AT1G30510	root FNR 2	93.3582	98.2433	85.9633	47.1369	52.673	50.8553	6.39609e-10	1.31891e-08	1402	92.5216	50.2217	0.54281
AT1G30600	Subtilase family protein	27.3974	28.7033	32.8431	14.6662	9.22521	14.6816	6.99986e-06	8.27579e-05	2445	29.6479	12.8577	0.433678
AT1G31320	LOB domain-containing protein 4	63.0254	57.1928	62.3734	33.0139	32.6354	29.2515	1.45313e-07	2.2041e-06	1906	60.8639	31.6336	0.519744
AT1G32190	alpha/beta-Hydrolases superfamily protein	21.066	16.8906	19.1347	7.06148	7.93566	6.81047	0.000102777	0.000983314	3020	19.0304	7.26921	0.381978
AT1G32380	phosphoribosyl pyrophosphate (PRPP) synthase 2	43.4559	37.0951	41.0111	10.7431	11.8043	12.337	1.76833e-12	4.69443e-11	1089	40.5207	11.6281	0.286968
AT1G32730	unknown protein	20.2027	17.4251	21.7621	10.2603	8.13405	7.48036	0.000317529	0.00271671	3378.5	19.7966	8.62489	0.435675
AT1G32900	UDP-Glycosyltransferase superfamily protein	14.9074	12.0265	13.023	3.37985	2.77748	2.28877	3.31003e-06	4.13719e-05	2313	13.319	2.81537	0.21138
AT1G33360	ATP-dependent Clp protease	47.7727	47.1974	47.9795	18.1064	23.2118	16.2447	1.04092e-09	2.08689e-08	1442	47.6499	19.1876	0.402679
AT1G33440	Major facilitator superfamily protein	41.3263	31.4827	40.6684	16.8389	11.2091	11.7229	1.99719e-09	3.84925e-08	1500	37.8258	13.257	0.350475
AT1G33590	Leucine-rich repeat (LRR) family protein	31.2537	26.2445	27.5882	17.8046	9.91958	15.3515	0.000259192	0.00226588	3307	28.3622	14.3585	0.506257
AT1G34030	Ribosomal protein S13/S18 family	550.652	575.936	608.483	329.838	360.081	368.1	6.70211e-23	3.35802e-21	577	578.357	352.673	0.609784
AT1G35460	basic helix-loop-helix (bHLH) DNA-binding superfamily protein	39.3118	37.0951	39.9258	23.3572	23.0134	20.7105	0.000281654	0.00243864	3338	38.7776	22.3604	0.576632
AT1G35530	DEAD/DEAH box RNA helicase family protein	37.6426	36.3468	33.4714	17.8649	20.5335	19.6499	0.000128776	0.00120834	3080.5	35.8203	19.3495	0.540182
AT1G36180	acetyl-CoA carboxylase 2	221.021	219.684	221.506	161.871	119.829	133.474	8.06003e-11	1.83766e-09	1268	220.737	138.391	0.626951
AT1G36240	Ribosomal protein L7Ae/L30e/S12e/Gadd45 family protein	241.626	242.348	244.753	151.852	169.426	153.682	1.79083e-11	4.36533e-10	1186	242.909	158.32	0.651768
AT1G36730	Translation initiation factor IF2/IF5	200.473	196.059	182.779	122.58	114.571	129.901	1.66059e-10	3.6654e-09	1309	193.104	122.351	0.633602
AT1G36732	conserved peptide upstream open reading frame 19	200.473	196.059	182.779	122.58	114.571	129.901	1.6609e-10	3.6654e-09	1310	193.104	122.351	0.633602
AT1G38065	O-fucosyltransferase family protein	16.7492	19.4562	20.6769	9.89814	8.23325	9.82494	0.00219761	0.0148893	4267	18.9608	9.31878	0.491476
AT1G38131	O-fucosyltransferase family protein	21.1236	23.9461	23.5899	12.3727	8.82843	10.7739	0.000296549	0.00255993	3348.5	22.8866	10.6583	0.465704
AT1G41830	SKU5-similar 6	205.941	221.715	202.828	74.2964	79.6542	75.6967	1.36486e-38	1.37007e-36	288	210.161	76.5491	0.36424
AT1G41880	Ribosomal protein L35Ae family protein	914.819	1051.38	1083.14	533.957	691.692	628.015	1.27926e-12	3.42756e-11	1079	1016.45	617.888	0.60789
AT1G42470	Patched family protein	185.047	194.028	165.187	107.974	88.7802	95.849	2.44509e-15	8.18142e-14	864	181.421	97.5345	0.537615
AT1G43170	ribosomal protein 1	2264.48	2370.4	2374.24	1410.43	1429.11	1515.83	1.59798e-48	2.10948e-46	219	2336.38	1451.79	0.621386
AT1G43580	Sphingomyelin synthetase family protein	95.0274	93.7534	89.7903	60.5356	49.9947	54.9304	7.12595e-08	1.12206e-06	1836	92.857	55.1535	0.593962
AT1G44900	minichromosome maintenance (MCM2/3/5) family protein	145.851	122.51	126.86	71.7012	60.6086	69.9469	9.92509e-14	2.88957e-12	993	131.74	67.4189	0.511756
AT1G46480	WUSCHEL related homeobox 4	33.9589	38.4848	36.2131	9.59637	12.8955	12.3928	4.8941e-10	1.02084e-08	1386	36.219	11.6282	0.321053
AT1G47210	cyclin-dependent protein kinase 3;2	43.1106	37.79	42.896	17.6235	17.5577	18.1427	9.80137e-08	1.5169e-06	1868	41.2655	17.7746	0.430738
AT1G47230	CYCLIN A3;4	34.8798	39.0194	38.7263	24.7454	25.3941	23.725	0.00532742	0.0319734	4817	37.5418	24.6215	0.655841
AT1G47380	Protein phosphatase 2C family protein	47.8303	55.6961	43.5814	30.4187	24.6006	26.4604	1.47923e-05	0.000166334	2571	49.0359	27.1599	0.553877
AT1G47530	MATE efflux family protein	39.1391	36.8813	37.2413	23.659	18.748	21.5479	0.000285666	0.00246967	3344	37.7539	21.3183	0.564665
AT1G47670	Transmembrane amino acid transporter family protein	305.342	300.877	291.647	84.7981	85.606	72.0682	2.7063e-75	7.6705e-73	102	299.289	80.8241	0.270054
AT1G48260	CBL-interacting protein kinase 17	21.0085	19.7235	16.9642	3.37985	4.56301	4.57753	2.25567e-08	3.79798e-07	1717	19.2321	4.17346	0.217006
AT1G48280	hydroxyproline-rich glycoprotein family protein	36.4339	37.3624	30.6726	12.6141	18.5496	16.0214	2.91403e-06	3.6788e-05	2290	34.823	15.7284	0.451666
AT1G48300	unknown protein	54.3343	57.5669	52.3205	21.0637	38.9839	32.2102	6.23274e-06	7.42739e-05	2425.5	54.7406	30.7526	0.561788
AT1G48480	receptor-like kinase 1	26.0735	24.7479	25.7604	15.3904	11.9035	10.3832	0.000351777	0.00298324	3408.5	25.5273	12.559	0.491984
AT1G48630	receptor for activated C kinase 1B	410.903	381	410.796	255.42	253.148	274.987	7.77016e-16	2.69994e-14	832	400.9	261.185	0.651497
AT1G48650	DEA(D/H)-box RNA helicase family protein	77.7026	72.0522	77.2242	49.2493	40.7695	42.5375	6.14882e-07	8.56273e-06	2076	75.6597	44.1854	0.584003
AT1G48660	Auxin-responsive GH3 family protein	4.83483	4.27609	5.48338	1.08638	0.297587	0.949	0.00235039	0.0157437	4315	4.86477	0.777656	0.159855
AT1G48830	Ribosomal protein S7e family protein	293.083	318.035	326.375	199.532	198.392	206.994	8.44325e-14	2.48063e-12	984	312.497	201.639	0.645251
AT1G49580	Calcium-dependent protein kinase (CDPK) family protein	27.1671	27.4739	26.2174	11.4674	8.82843	11.8904	4.56276e-06	5.57757e-05	2365	26.9528	10.7287	0.398056
AT1G49920	MuDR family transposase	32.3473	25.2824	26.6743	11.0449	13.689	13.1744	3.8035e-05	0.000393837	2791.5	28.1014	12.6361	0.449661
AT1G50110	D-aminoacid aminotransferase-like PLP-dependent enzymes superfamily protein	40.1751	43.4558	47.1799	17.6235	20.4343	20.7105	1.88525e-07	2.81376e-06	1937	43.6036	19.5895	0.449263
AT1G50130	pseudogene	14.562	11.6524	11.5379	5.37155	3.96783	5.47071	0.00219185	0.0148538	4266	12.5841	4.9367	0.392296
AT1G50440	RING/FYVE/PHD zinc finger superfamily protein	19.512	17.8527	17.2498	7.48396	7.53888	9.04341	0.000640287	0.00507281	3649	18.2048	8.02209	0.440657
AT1G51060	histone H2A 10	939.166	939.939	1065.26	440.105	663.719	546.568	2.25451e-11	5.44966e-10	1196	981.455	550.131	0.560526
AT1G51080	unknown protein	35.8008	29.612	31.9292	20.7016	19.74	21.6037	0.00550124	0.0328733	4837	32.4473	20.6818	0.637395
AT1G51630	O-fucosyltransferase family protein	773.573	911.129	753.679	362.007	358.99	362.518	1.51397e-42	1.76487e-40	248	812.793	361.171	0.444358
AT1G51650	ATP synthase epsilon chain, mitochondrial	962.822	1123.7	1089.94	607.408	781.464	684.397	2.84914e-10	6.11043e-09	1348	1058.82	691.09	0.652698
AT1G51670	unknown protein	27.2247	29.505	30.7869	14.2437	16.5657	17.8077	0.000765206	0.00592927	3730.5	29.1722	16.2057	0.555518
AT1G52150	Homeobox-leucine zipper family protein / lipid-binding START domain-containing protein	430.357	369.294	383.265	117.631	105.048	110.642	2.00494e-75	5.79628e-73	100	394.306	111.107	0.281779
AT1G52190	Major facilitator superfamily protein	2.82032	3.95539	1.37084	0	0.198392	0.223294	0.00781313	0.0441923	5110	2.71552	0.140562	0.0517625
AT1G52260	PDI-like 1-5	61.9319	55.2685	52.3205	31.8672	22.7158	26.4604	2.021e-08	3.42681e-07	1705	56.507	27.0145	0.478073
AT1G52640	Pentatricopeptide repeat (PPR) superfamily protein	10.5906	9.56776	12.9659	6.39758	3.47185	3.796	0.00794686	0.0448368	5123.5	11.0414	4.55514	0.412551
AT1G52780	Protein of unknown function (DUF2921)	39.6571	33.5673	34.3282	31.8068	16.7641	22.4411	0.00697561	0.0403088	5003	35.8509	23.6707	0.660253
AT1G53000	Nucleotide-diphospho-sugar transferases superfamily protein	42.1321	38.1107	48.4365	22.2708	18.4504	20.5989	9.11077e-07	1.23775e-05	2128	42.8931	20.44	0.476535
AT1G53070	Legume lectin family protein	8.74874	9.78157	8.9676	1.93135	4.26542	2.73535	0.00256452	0.0169579	4371.5	9.16597	2.97737	0.324829
AT1G53380	Plant protein of unknown function (DUF641)	31.8868	30.8948	25.8747	17.7442	15.6729	16.4121	0.0011906	0.00874483	3936	29.5521	16.6098	0.56205
AT1G53390	P-loop containing nucleoside triphosphate hydrolases superfamily protein	58.1906	54.8944	54.2054	43.4553	28.7668	37.6251	0.00060716	0.00484354	3624	55.7635	36.6157	0.656625
AT1G53800	unknown protein	25.498	21.4339	22.5047	9.71708	9.72119	13.1185	0.000213838	0.00190393	3246.5	23.1455	10.8523	0.468871
AT1G54200	unknown protein	55.1401	49.1751	45.3521	26.4353	29.4611	25.5114	6.6592e-06	7.89978e-05	2437	49.8891	27.1359	0.543925
AT1G54660	pseudogene	75.4003	86.484	69.7417	20.0981	25.7909	27.3535	1.94109e-20	8.75458e-19	641	77.2087	24.4142	0.31621
AT1G54690	gamma histone variant H2AX	109.417	116.951	128.231	48.2836	75.5872	63.0248	2.51048e-11	6.0381e-10	1202	118.2	62.2985	0.527062
AT1G55350	calpain-type cysteine protease family	158.341	160.14	152.678	117.209	85.2092	91.8856	7.45389e-09	1.34347e-07	1604	157.053	98.1011	0.624638
AT1G55360	Protein of Unknown Function (DUF239)	66.076	81.9407	63.8585	38.0234	31.8418	31.8194	3.38326e-10	7.2025e-09	1358	70.625	33.8949	0.479927
AT1G55490	chaperonin 60 beta	278.233	254.16	271.713	167.605	171.41	174.56	2.98812e-13	8.44356e-12	1023	268.035	171.192	0.638691
AT1G55630	Pentatricopeptide repeat (PPR) superfamily protein	16.9219	16.0354	15.9932	9.35495	4.95979	7.31288	0.00182233	0.0126704	4157.5	16.3168	7.20921	0.441827
AT1G56045	Ribosomal protein L41 family	123	153.458	137.713	63.1912	111.198	76.1991	2.3394e-06	2.99564e-05	2257	138.057	83.5296	0.605037
AT1G56140	Leucine-rich repeat transmembrane protein kinase	52.032	55.3754	50.0358	31.4447	33.7266	31.9869	0.000161674	0.00148428	3149	52.4811	32.3861	0.6171
AT1G56300	Chaperone DnaJ-domain superfamily protein	31.2537	31.4827	33.1858	19.7963	17.8552	16.8587	0.000761479	0.00590514	3727.5	31.9741	18.1701	0.568275
AT1G56580	Protein of unknown function, DUF538	147.462	174.892	165.244	64.8208	91.4585	80.8883	5.65779e-17	2.12149e-15	771	162.533	79.0559	0.4864
AT1G57660	Translation protein SH3-like family protein	928.633	1021.77	1010.25	571.799	617.99	597.368	7.31155e-31	5.29767e-29	399	986.887	595.719	0.603634
AT1G57860	Translation protein SH3-like family protein	726.203	804.761	795.147	453.202	496.177	489.517	4.28573e-24	2.28599e-22	542	775.37	479.632	0.618585
AT1G58310	F-box/RNI-like superfamily protein	11.5115	8.01768	9.13896	4.6473	2.97587	3.46106	0.00642955	0.0375739	4945.5	9.55604	3.69474	0.38664
AT1G58380	Ribosomal protein S5 family protein	372.282	377.526	384.807	240.996	212.081	239.595	2.12121e-19	9.12564e-18	672	378.205	230.89	0.61049
AT1G58684	Ribosomal protein S5 family protein	351.446	344.279	345.11	218.121	216.544	226.923	5.91433e-17	2.21481e-15	772	346.945	220.529	0.635632
AT1G58983	Ribosomal protein S5 family protein	351.446	344.279	345.11	218.121	216.544	226.923	5.92352e-17	2.21538e-15	773	346.945	220.529	0.635632
AT1G59359	Ribosomal protein S5 family protein	351.158	343.851	344.71	217.94	216.544	226.811	6.95872e-17	2.59248e-15	776	346.573	220.432	0.636033
AT1G59740	Major facilitator superfamily protein	50.1901	48.7475	52.7775	30.8412	25.7909	24.9531	3.86883e-06	4.77778e-05	2341	50.5717	27.1951	0.537753
AT1G59750	auxin response factor 1	46.9669	48.5337	44.6667	23.5383	27.4772	28.1351	4.54936e-05	0.000465071	2828	46.7224	26.3835	0.564687
AT1G61667	Protein of unknown function, DUF538	28.7787	32.6052	29.0162	16.5975	21.6247	19.8174	0.00854518	0.0477098	5177.5	30.1334	19.3465	0.642029
AT1G62180	5'adenylylphosphosulfate reductase 2	83.7461	71.197	69.5132	52.0256	45.6301	50.5203	7.94794e-05	0.000775219	2964	74.8188	49.392	0.660155
AT1G62690	unknown protein	20.6631	21.6477	19.1918	7.90644	12.9946	6.75465	0.000438656	0.0036316	3491	20.5009	9.21858	0.449667
AT1G62770	Plant invertase/pectin methylesterase inhibitor superfamily protein	30.4479	38.9125	30.1586	1.75028	3.96783	2.67953	2.38234e-21	1.12538e-19	612	33.173	2.79921	0.0843824
AT1G63100	GRAS family transcription factor	19.1091	22.5029	22.676	6.88042	7.53888	6.643	3.28513e-06	4.1114e-05	2310	21.4294	7.02077	0.327624
AT1G63130	Tetratricopeptide repeat (TPR)-like superfamily protein	26.3613	25.1221	25.0179	13.2176	9.62199	11.2205	5.50952e-05	0.000554018	2875	25.5004	11.3534	0.445223
AT1G63300	Myosin heavy chain-related protein	16.4039	16.3026	13.994	8.57034	7.24129	6.81047	0.00558737	0.0333191	4847.5	15.5668	7.5407	0.484408
AT1G63650	basic helix-loop-helix (bHLH) DNA-binding superfamily protein	95.9483	103.375	101.957	21.5466	26.4853	26.1254	9.23932e-34	7.76479e-32	343.5	100.426	24.7191	0.246141
AT1G63980	D111/G-patch domain-containing protein	99.8047	95.6776	97.844	62.3462	67.7507	65.1461	1.86508e-05	0.000206036	2617	97.7754	65.081	0.665617
AT1G64140	unknown protein	54.7372	52.008	54.0912	19.2531	20.9303	19.929	7.58628e-12	1.89887e-10	1154.5	53.6121	20.0375	0.373749
AT1G64142	conserved peptide upstream open reading frame 23	54.7372	52.008	54.0912	19.2531	20.9303	19.929	7.58628e-12	1.89887e-10	1154.5	53.6121	20.0375	0.373749
AT1G64385	unknown protein	35.9159	42.654	36.8985	25.4696	24.1046	23.2226	0.00217196	0.0147294	4263	38.4895	24.2656	0.630447
AT1G64390	glycosyl hydrolase 9C2	107.345	145.12	101.785	25.3489	21.4263	29.1957	7.11874e-35	6.43134e-33	320	118.083	25.3236	0.214456
AT1G64450	Glycine-rich protein family	23.6561	21.8615	23.9326	11.407	13.8874	10.439	0.00124234	0.00908577	3952.5	23.1501	11.9111	0.514518
AT1G64625	Serine/threonine-protein kinase WNK (With No Lysine)-related	45.8158	39.7142	41.6394	14.1833	12.5979	17.2495	1.581e-10	3.50512e-09	1304	42.3898	14.6769	0.346236
AT1G65010	Plant protein of unknown function (DUF827)	71.1411	65.5846	71.7408	48.1629	41.2654	47.7291	0.000129312	0.00121259	3083	69.4888	45.7192	0.657936
AT1G65050	TRAF-like superfamily protein	16.8068	14.9663	16.7928	6.82006	6.05094	8.03859	0.00109448	0.00810075	3906	16.1887	6.96987	0.43054
AT1G65190	Protein kinase superfamily protein	39.8873	40.5694	43.6385	10.9242	9.72119	10.3274	2.27029e-14	6.97492e-13	941	41.3651	10.3242	0.249588
AT1G65470	chromatin assembly factor-1 (FASCIATA1) (FAS1)	38.9664	39.3401	38.2694	26.6767	24.8981	24.7298	0.00388105	0.0243228	4613	38.8586	25.4349	0.654549
AT1G65960	glutamate decarboxylase 2	50.7657	44.6317	40.3257	20.8827	27.0805	21.8828	5.00603e-06	6.0783e-05	2380.5	45.241	23.282	0.514621
AT1G66250	O-Glycosyl hydrolases family 17 protein	39.2542	41.2643	40.4399	25.1678	20.4343	25.9021	0.000380304	0.00319592	3439.5	40.3195	23.8348	0.591148
AT1G66430	pfkB-like carbohydrate kinase family protein	9.32431	9.94192	8.9676	2.89702	3.67024	4.13094	0.00947922	0.0521294	5255	9.41128	3.56607	0.378914
AT1G67180	zinc finger (C3HC4-type RING finger) family protein / BRCT domain-containing protein	15.8859	15.5543	15.0222	8.6307	5.75336	8.09441	0.00354804	0.0224992	4557	15.4874	7.49282	0.4838
AT1G67630	DNA polymerase alpha 2	62.9103	52.0614	54.6624	36.5145	40.0751	36.0062	0.000664933	0.00524938	3662	56.5447	37.5319	0.663756
AT1G67785	unknown protein	24.8073	29.3981	25.7033	8.87212	14.0858	11.2205	1.96563e-05	0.000215741	2633.5	26.6362	11.3928	0.427719
AT1G68390	Core-2/I-branching beta-1,6-N-acetylglucosaminyltransferase family protein	25.9584	25.6566	28.0452	17.3218	15.3753	13.3418	0.00313097	0.020173	4486	26.5534	15.3463	0.577942
AT1G68400	leucine-rich repeat transmembrane protein kinase family protein	49.7297	56.6048	61.6309	21.5466	22.0215	24.0599	3.492e-11	8.26812e-10	1221	55.9884	22.5427	0.402631
AT1G68550	Integrase-type DNA-binding superfamily protein	79.8898	73.8161	78.081	34.6435	28.6676	29.9214	7.69463e-15	2.43649e-13	912.5	77.2623	31.0775	0.402234
AT1G68552	conserved peptide upstream open reading frame 53	79.8898	73.8161	78.081	34.6435	28.6676	29.9214	7.69463e-15	2.43649e-13	912.5	77.2623	31.0775	0.402234
AT1G68560	alpha-xylosidase 1	539.026	660.924	532.916	141.894	121.713	133.474	3.42894e-80	1.10145e-77	90	577.622	132.36	0.229147
AT1G68580	agenet domain-containing protein / bromo-adjacent homology (BAH) domain-containing protein	46.7942	49.5492	42.8389	38.808	23.9062	27.0744	0.00146505	0.010489	4038	46.3941	29.9295	0.645115
AT1G69700	HVA22 homologue C	40.8658	43.0282	43.8099	27.5217	26.4853	28.9724	0.0023807	0.015932	4320	42.568	27.6598	0.649779
AT1G70450	Protein kinase superfamily protein	57.615	58.3687	53.2344	37.2991	30.8499	36.2853	8.05226e-05	0.0007846	2967	56.4061	34.8114	0.617158
AT1G70470	unknown protein	20.3178	23.4116	18.6777	9.23424	14.3834	12.5603	0.00864296	0.0481534	5189	20.8024	12.0593	0.579708
AT1G70550	Protein of Unknown Function (DUF239)	5.64063	6.73485	4.79795	0.603545	1.09115	0.390765	0.00072883	0.0056855	3705	5.72448	0.695155	0.121435
AT1G70600	Ribosomal protein L18e/L15 superfamily protein	634.456	674.34	679.196	364.421	460.566	412.592	4.95418e-16	1.74452e-14	821	662.664	412.526	0.622527
AT1G70710	glycosyl hydrolase 9B1	8.57607	8.01768	7.82523	1.62957	1.38874	2.40041	0.000546387	0.00440615	3585	8.13966	1.80624	0.221906
AT1G70750	Protein of unknown function, DUF593	41.2112	45.487	41.1824	25.4696	23.807	20.4314	4.56671e-05	0.00046635	2831	42.6268	23.236	0.545103
AT1G70940	Auxin efflux carrier family protein	49.4419	46.0749	50.3785	30.5394	24.303	25.2881	1.3525e-05	0.000153276	2551	48.6318	26.7101	0.549232
AT1G70950	TPX2 (targeting protein for Xklp2) protein family	23.1381	14.7525	17.5925	6.94077	6.74531	4.68918	1.1114e-05	0.0001273	2524	18.4944	6.12509	0.331186
AT1G71010	FORMS APLOID AND BINUCLEATE CELLS 1C	83.0555	79.5888	70.5985	58.5439	46.3244	49.348	5.78071e-05	0.000578472	2889	77.7476	51.4054	0.661184
AT1G71020	ARM repeat superfamily protein	34.7072	33.7277	32.7289	19.3135	14.5818	18.6451	9.20862e-05	0.0008877	2999	33.7213	17.5134	0.519359
AT1G71070	Core-2/I-branching beta-1,6-N-acetylglucosaminyltransferase family protein	37.1246	41.104	38.3265	26.7974	21.6247	23.6692	0.00131371	0.00953774	3982	38.8517	24.0304	0.618517
AT1G71380	cellulase 3	1706.81	1984.7	1632.73	838.023	946.03	910.705	3.22904e-30	2.28803e-28	408	1774.75	898.253	0.50613
AT1G71400	receptor like protein 12	16.519	13.737	14.6223	8.6307	6.74531	6.14059	0.00427599	0.0264086	4681	14.9594	7.1722	0.479444
AT1G71830	somatic embryogenesis receptor-like kinase 1	33.8438	38.859	38.4407	13.7608	15.7721	16.5238	2.22946e-07	3.30362e-06	1951	37.0479	15.3522	0.41439
AT1G71870	MATE efflux family protein	25.0375	32.4983	28.8448	4.46624	7.1421	3.62853	1.66562e-13	4.79136e-12	1005	28.7936	5.07895	0.176392
AT1G71930	vascular related NAC-domain protein 7	8.69118	11.3316	9.02472	2.71595	3.57105	4.52171	0.00642955	0.0375739	4945.5	9.68252	3.6029	0.372104
AT1G72170	Domain of unknown function (DUF543)	40.3478	39.5004	41.5251	23.1158	27.6756	26.6837	0.00174928	0.0122162	4139	40.4578	25.825	0.63832
AT1G72270	unknown protein	49.557	37.79	41.2967	19.6756	24.6006	20.9338	5.08575e-06	6.16216e-05	2386	42.8812	21.7367	0.506904
AT1G72310	RING/U-box superfamily protein	22.0445	19.4028	19.5345	7.66503	11.2091	9.15506	0.000611224	0.00487193	3627	20.3273	9.34307	0.459632
AT1G72500	unknown protein	89.099	85.6822	85.5064	38.3855	33.8258	34.3315	3.38341e-16	1.20165e-14	814	86.7625	35.5142	0.409327
AT1G73080	PEP1 receptor 1	97.6175	97.388	86.2489	58.7853	40.0751	41.9235	4.36495e-12	1.10986e-10	1137	93.7515	46.928	0.500557
AT1G73240	unknown protein	69.9323	70.8228	72.6547	45.628	39.7775	45.3287	6.99182e-06	8.2706e-05	2444	71.1366	43.5781	0.612597
AT1G73360	homeodomain GLABROUS 11	17.3248	15.0198	13.994	6.09581	5.55496	6.36388	0.000618074	0.00491839	3633	15.4462	6.00489	0.388761
AT1G73400	Pentatricopeptide repeat (PPR) superfamily protein	15.5981	15.1801	12.6803	8.32893	6.05094	6.08477	0.00369305	0.0232961	4582	14.4862	6.82155	0.4709
AT1G73580	Calcium-dependent lipid-binding (CaLB domain) family protein	11.2813	9.14015	10.0529	1.56922	2.57909	2.34459	4.12937e-05	0.000424689	2810.5	10.1581	2.1643	0.213062
AT1G73590	Auxin efflux carrier family protein	467.539	504.686	532.973	123.123	126.475	132.134	9.29353e-103	4.47793e-100	60	501.733	127.244	0.253609
AT1G73600	S-adenosyl-L-methionine-dependent methyltransferases superfamily protein	35.1101	40.5694	41.2967	14.6058	16.2681	14.5699	1.42718e-08	2.46721e-07	1671	38.9921	15.148	0.388488
AT1G73602	conserved peptide upstream open reading frame 32	35.1101	40.5694	41.2967	14.6058	16.2681	14.5699	1.42718e-08	2.46721e-07	1671	38.9921	15.148	0.388488
AT1G73620	Pathogenesis-related thaumatin superfamily protein	79.8898	72.7471	74.9966	9.23424	11.0107	11.7788	1.3087e-37	1.2782e-35	296	75.8778	10.6746	0.140681
AT1G73630	EF hand calcium-binding protein family	18.7637	14.2715	13.7084	5.49226	5.45577	5.19159	0.000117216	0.00110779	3059	15.5812	5.37987	0.345279
AT1G73640	RAB GTPase homolog A6A	45.7006	47.5181	45.4092	12.6745	14.8794	17.9752	2.34366e-12	6.13723e-11	1104	46.2093	15.1763	0.328426
AT1G73660	protein tyrosine kinase family protein	71.4288	72.8005	66.1432	29.6944	31.3459	24.8973	2.83994e-13	8.04139e-12	1021	70.1242	28.6459	0.408502
AT1G73700	MATE efflux family protein	60.3202	62.912	63.6871	36.6352	42.6542	43.7098	0.000333096	0.00284065	3390	62.3065	40.9997	0.658034
AT1G74060	Ribosomal protein L6 family protein	689.021	761.519	768.072	454.47	486.853	497.388	3.87068e-19	1.6529e-17	677	739.537	479.57	0.648473
AT1G74260	purine biosynthesis 4	198.919	167.516	194.546	145.575	85.3084	131.967	1.57931e-05	0.000176081	2593	186.993	120.95	0.646815
AT1G74720	C2 calcium/lipid-binding plant phosphoribosyltransferase family protein	154.887	146.082	134.628	98.1365	74.2976	83.6237	2.65221e-10	5.70501e-09	1344	145.199	85.3526	0.587831
AT1G75150	unknown protein	43.3408	41.4247	41.0111	24.5039	19.6408	18.3101	3.54796e-06	4.4041e-05	2329	41.9255	20.8183	0.496554
AT1G75260	oxidoreductases, acting on NADH or NADPH	43.9739	41.5316	42.6104	10.9242	14.7802	12.5603	1.3612e-12	3.64374e-11	1080	42.7053	12.7549	0.298672
AT1G75261	pseudogene	8.46095	7.85732	8.11083	2.59525	2.97587	2.79118	0.00700289	0.0403857	5011.5	8.14303	2.78743	0.342309
AT1G75330	ornithine carbamoyltransferase	195.177	187.56	209.511	108.336	111.496	111.591	1.69282e-15	5.7508e-14	851	197.416	110.475	0.559603
AT1G75500	Walls Are Thin 1	723.901	619.766	702.158	17.5028	21.0295	21.2688	2.76385e-298	1.59806e-294	5	681.942	19.9337	0.0292308
AT1G76120	Pseudouridine synthase family protein	64.5219	63.2327	61.2881	47.6801	35.7105	41.8118	0.00036407	0.00307396	3424	63.0143	41.7341	0.662296
AT1G76200	unknown protein	91.574	108.399	98.3009	36.2731	46.7212	40.9745	9.43775e-18	3.75303e-16	727	99.4246	41.3229	0.415621
AT1G76400	Ribophorin I	150.052	158.376	154.677	107.009	90.0698	101.878	2.07529e-08	3.51269e-07	1708	154.368	99.6521	0.645548
AT1G76580	Squamosa promoter-binding protein-like (SBP domain) transcription factor family protein	51.6866	51.6873	44.2668	26.556	23.9062	26.4045	2.57112e-06	3.27739e-05	2268	49.2136	25.6222	0.520634
AT1G77110	Auxin efflux carrier family protein	68.0905	74.992	83.5072	3.9834	4.86059	3.51688	1.39764e-52	2.07209e-50	195	75.5299	4.12029	0.0545518
AT1G77460	Armadillo/beta-catenin-like repeat ; C2 calcium/lipid-binding domain (CaLB) protein	68.8388	63.9811	59.5175	45.7487	35.0161	36.9552	1.88673e-05	0.000208109	2620.5	64.1124	39.24	0.61205
AT1G77760	nitrate reductase 1	808.395	600.257	684.051	535.526	348.772	452.394	6.68722e-06	7.92976e-05	2438	697.568	445.564	0.63874
AT1G77855	unknown protein	11.1086	12.2403	12.1662	2.6556	2.57909	2.90282	2.54767e-05	0.000273397	2693.5	11.8384	2.7125	0.229128
AT1G77940	Ribosomal protein L7Ae/L30e/S12e/Gadd45 family protein	842.411	841.642	877.911	442.157	615.708	505.761	5.44933e-12	1.37951e-10	1142	853.988	521.209	0.610323
AT1G78000	sulfate transporter 1;2	11.5115	11.6524	9.19608	2.6556	3.17427	1.95382	0.000182313	0.00165173	3189.5	10.7866	2.59456	0.240535
AT1G78060	Glycosyl hydrolase family protein	329.056	355.611	349.737	109.061	109.81	109.47	9.13149e-70	2.29558e-67	115	344.801	109.447	0.31742
AT1G78100	F-box family protein	56.2337	53.9857	41.925	11.1052	14.7802	15.6306	3.44566e-16	1.21927e-14	817	50.7148	13.8387	0.272872
AT1G78120	Tetratricopeptide repeat (TPR)-like superfamily protein	50.9384	46.7698	49.9787	16.4164	15.4745	18.031	1.92365e-12	5.08808e-11	1093	49.2289	16.6407	0.338026
AT1G78430	ROP interactive partner 2	18.476	17.7992	17.8781	7.36325	10.0188	8.59683	0.0023272	0.0155992	4313	18.0511	8.65962	0.479728
AT1G78530	Protein kinase superfamily protein	19.2242	20.3649	12.3947	5.19049	8.23325	12.0021	0.00280203	0.0182653	4435	17.3279	8.47527	0.48911
AT1G78610	mechanosensitive channel of small conductance-like 6	129.389	141.859	129.945	68.9852	59.1207	63.918	1.94491e-16	7.02843e-15	800	133.731	64.008	0.478632
AT1G78630	Ribosomal protein L13 family protein	54.1616	45.8611	47.4655	28.608	32.0402	32.4893	0.000481494	0.0039523	3521.5	49.1627	31.0459	0.631492
AT1G78760	F-box/RNI-like superfamily protein	34.7647	34.1553	32.9574	15.4508	20.2359	18.0868	0.000150929	0.00139315	3132	33.9591	17.9245	0.527826
AT1G78880	Ubiquitin-specific protease family C19-related protein	119.202	114.973	112.581	82.6857	54.9545	71.0634	4.30713e-08	7.04818e-07	1766	115.585	69.5679	0.601875
AT1G78882	conserved peptide upstream open reading frame 56	119.202	114.973	112.581	82.6857	54.9545	71.0634	4.3079e-08	7.04818e-07	1767	115.585	69.5679	0.601875
AT1G78950	Terpenoid cyclases family protein	40.1176	37.6296	36.6701	23.3572	24.6006	22.5527	0.0011615	0.00854212	3930	38.1391	23.5035	0.616257
AT1G79420	Protein of unknown function (DUF620)	15.3678	14.7525	19.3061	6.75971	9.4236	7.592	0.00337556	0.0215758	4522.5	16.4755	7.9251	0.481024
AT1G79460	Terpenoid cyclases/Protein prenyltransferases superfamily protein	170.428	161.102	157.933	116.484	97.807	111.535	9.49219e-08	1.47221e-06	1864	163.154	108.609	0.665683
AT1G79640	Protein kinase superfamily protein	121.792	110.43	107.783	67.6574	60.2118	64.0296	5.50114e-10	1.14416e-08	1390	113.335	63.9663	0.564401
AT1G80240	Protein of unknown function, DUF642	45.8733	47.8923	44.3239	10.2603	10.3164	9.15506	9.51353e-18	3.77279e-16	729	46.0298	9.91056	0.215307
AT1G80260	Spc97 / Spc98 family of spindle pole body (SBP) component	89.8472	77.9853	85.9633	60.5356	52.0778	51.8043	1.26326e-05	0.000143783	2540	84.5986	54.8059	0.647834
AT1G80280	alpha/beta-Hydrolases superfamily protein	45.01	44.0972	46.3231	25.1075	26.2869	32.0427	0.000418358	0.0034775	3478	45.1434	27.8124	0.616089
AT1G80420	BRCT domain-containing DNA repair protein	69.069	68.1503	73.5115	32.1086	36.0081	33.2708	4.60024e-10	9.65115e-09	1378	70.2436	33.7958	0.481124
AT1G80520	Sterile alpha motif (SAM) domain-containing protein	6.84934	8.76599	7.25405	1.87099	1.38874	2.17712	0.000912645	0.00689973	3823.5	7.62313	1.81228	0.237735
AT1G80870	Protein kinase superfamily protein	16.2312	12.8817	15.8789	5.00943	4.95979	5.97312	0.000264596	0.002307	3315	14.9973	5.31411	0.354338
AT2G01250	Ribosomal protein L30/L7 family protein	526.133	563.055	589.577	304.308	382.499	348.283	2.47946e-15	8.27729e-14	866	559.588	345.03	0.616578
AT2G01420	Auxin efflux carrier family protein	14.9649	12.08	16.7928	5.49226	3.57105	3.85182	4.71687e-05	0.000479482	2842.5	14.6126	4.30505	0.294612
AT2G01430	homeobox-leucine zipper protein 17	10.3603	9.03325	11.3095	0.844964	0.396783	0.167471	1.5386e-08	2.65242e-07	1677	10.2344	0.469739	0.0458983
AT2G01610	Plant invertase/pectin methylesterase inhibitor superfamily protein	225.222	306.275	233.729	46.2919	54.9545	57.4983	4.3371e-53	6.49667e-51	193	255.076	52.9149	0.207448
AT2G01630	O-Glycosyl hydrolases family 17 protein	65.2702	66.6002	65.4578	20.2188	22.1207	19.8732	9.84838e-18	3.90023e-16	730	65.776	20.7375	0.315275
AT2G01820	Leucine-rich repeat protein kinase family protein	140.843	146.296	143.653	85.5224	62.1958	73.408	9.83193e-15	3.07953e-13	923	143.597	73.7087	0.513301
AT2G01830	CHASE domain containing histidine kinase protein	87.4298	86.3237	87.1057	71.2184	48.5067	53.9814	3.15057e-05	0.000331452	2748	86.9531	57.9022	0.665901
AT2G02120	Scorpion toxin-like knottin superfamily protein	909.466	989.755	889.506	356.937	531.789	430.679	7.59162e-20	3.33547e-18	658	929.576	439.801	0.47312
AT2G02130	low-molecular-weight cysteine-rich 68	62.1045	60.5602	62.4305	21.6069	35.7105	27.7443	1.11712e-09	2.23192e-08	1447	61.6984	28.3539	0.459556
AT2G02660	F-box associated ubiquitination effector family protein	29.2968	26.4583	27.9309	6.639	9.3244	6.53135	1.02241e-09	2.05121e-08	1440.5	27.8953	7.49825	0.268799
AT2G02680	Cysteine/Histidine-rich C1 domain family protein	22.1021	19.7235	21.191	10.6828	5.95175	8.93177	6.28341e-05	0.000624454	2908.5	21.0055	8.52209	0.405707
AT2G03090	expansin A15	146.714	152.55	133.257	45.9298	37.0992	39.858	7.8617e-38	7.75705e-36	293	144.174	40.9623	0.284118
AT2G04235	unknown protein	83.0555	82.9562	78.0239	41.5843	36.0081	42.3701	7.7121e-11	1.76111e-09	1266	81.3452	39.9875	0.491578
AT2G04280	unknown protein	294.061	310.07	301.643	194.342	181.132	183.269	1.38462e-16	5.04783e-15	793	301.925	186.247	0.616867
AT2G05790	O-Glycosyl hydrolases family 17 protein	30.045	30.7879	33.6999	16.4768	19.8392	15.5748	0.000490966	0.00401978	3530.5	31.5109	17.2969	0.548918
AT2G07690	Minichromosome maintenance (MCM2/3/5) family protein	622.542	536.65	597.002	340.219	365.041	338.905	2.68978e-22	1.32023e-20	589	585.398	348.055	0.594561
AT2G11910	unknown protein	44.089	48.5337	43.2958	17.3218	19.244	16.9704	1.35432e-09	2.67808e-08	1462	45.3062	17.8454	0.393884
AT2G13820	Bifunctional inhibitor/lipid-transfer protein/seed storage 2S albumin superfamily protein	34.1316	39.1797	33.0145	1.50886	3.07507	2.95865	8.0644e-24	4.25441e-22	548	35.4419	2.51419	0.0709384
AT2G14247	Expressed protein	71.4864	77.237	59.1176	1.56922	2.97587	3.57271	2.15442e-51	3.03826e-49	205	69.2803	2.70593	0.0390577
AT2G15400	DNA-directed RNA polymerase family protein	39.3693	41.2643	43.2387	26.556	20.8311	28.2467	0.000633015	0.00502484	3642	41.2908	25.2113	0.610579
AT2G16250	Leucine-rich repeat protein kinase family protein	66.1911	68.6848	77.0528	52.4481	38.5872	35.113	3.4018e-06	4.23723e-05	2321	70.6429	42.0494	0.595239
AT2G16440	Minichromosome maintenance (MCM2/3/5) family protein	227.697	193.333	209.682	122.821	99.1958	117.062	1.32271e-16	4.83434e-15	791	210.237	113.026	0.537613
AT2G16880	Pentatricopeptide repeat (PPR) superfamily protein	25.0375	25.8704	24.9037	13.278	12.0027	11.4997	0.000310288	0.00266818	3362	25.2705	12.2601	0.485155
AT2G17120	lysm domain GPI-anchored protein 2 precursor	33.1531	37.0417	35.6991	15.9336	16.7641	19.6499	2.09583e-05	0.000229336	2642	35.2979	17.4492	0.49434
AT2G17230	EXORDIUM like 5	29.009	32.2311	31.9292	7.12184	9.82038	8.09441	2.14143e-10	4.65829e-09	1329	31.0564	8.34554	0.268722
AT2G17270	phosphate transporter 3;3	21.1236	21.4874	19.1918	7.78574	10.5148	10.6623	0.000706458	0.00553938	3687	20.6009	9.65426	0.468632
AT2G17360	Ribosomal protein S4 (RPS4A) family protein	716.303	799.79	809.369	453.142	541.807	500.57	7.62795e-15	2.42334e-13	910	775.154	498.506	0.643106
AT2G17630	Pyridoxal phosphate (PLP)-dependent transferases superfamily protein	56.4063	50.4579	51.9207	29.6341	39.7775	33.0475	0.000506268	0.00412636	3547	52.9283	34.153	0.64527
AT2G18230	pyrophosphorylase 2	89.5019	91.0808	89.7903	26.9785	29.0644	30.5355	2.05273e-23	1.05783e-21	561	90.1243	28.8594	0.320218
AT2G18450	succinate dehydrogenase 1-2	25.5555	22.9306	24.2754	10.6828	12.3995	11.388	0.00020683	0.00184666	3238	24.2538	11.4901	0.473743
AT2G18470	roline-rich extensin-like receptor kinase 4	48.2332	50.6183	41.5251	24.8661	16.4665	22.9993	7.94822e-08	1.24341e-06	1848	46.7922	21.444	0.458281
AT2G18720	Translation elongation factor EF1A/initiation factor IF2gamma family protein	65.5004	64.2483	71.341	29.5737	31.7427	35.8945	1.69641e-09	3.31598e-08	1479	67.0299	32.4036	0.483421
AT2G19520	Transducin family protein / WD-40 repeat family protein	106.827	110.43	128.288	66.6918	66.6596	73.7987	2.82989e-08	4.72629e-07	1731	115.182	69.05	0.599488
AT2G19730	Ribosomal L28e protein family	419.767	449.204	436.557	234.236	344.11	285.761	1.32426e-07	2.01603e-06	1899	435.176	288.036	0.661884
AT2G19740	Ribosomal protein L31e family protein	57.4999	61.1481	67.3427	25.4696	36.9008	30.2005	1.82234e-08	3.11186e-07	1693	61.9969	30.857	0.497718
AT2G19780	Leucine-rich repeat (LRR) family protein	11.5115	14.1111	12.6803	2.71595	3.17427	4.80082	0.000142117	0.0013228	3105	12.7676	3.56368	0.279118
AT2G19930	RNA-dependent RNA polymerase family protein	29.7572	28.3826	28.7877	17.7442	15.3753	14.7374	0.00100172	0.00747543	3874	28.9758	15.9523	0.550539
AT2G19970	CAP (Cysteine-rich secretory proteins, Antigen 5, and Pathogenesis-related 1 protein) superfamily protein	14.044	16.4095	14.1654	3.01773	4.16622	3.85182	5.38712e-06	6.50822e-05	2392.5	14.873	3.67859	0.247334
AT2G19990	pathogenesis-related protein-1-like	45.4129	44.3645	42.2677	6.51829	8.33245	7.36871	2.61923e-20	1.17217e-18	646	44.015	7.40648	0.168272
AT2G20450	Ribosomal protein L14	297.572	332.734	321.177	161.629	234.4	193.875	8.5555e-10	1.73694e-08	1424	317.161	196.635	0.619984
AT2G20980	minichromosome maintenance 10	44.2042	37.6831	40.8397	26.4353	25.3941	27.6327	0.00240584	0.0160778	4326	40.909	26.4874	0.64747
AT2G21050	like AUXIN RESISTANT 2	165.19	157.734	159.989	6.57864	7.0429	7.08959	2.16555e-108	1.11796e-105	56	160.971	6.90371	0.0428879
AT2G21130	Cyclophilin-like peptidyl-prolyl cis-trans isomerase family protein	96.8117	84.7736	95.9019	45.7487	68.9411	55.2653	7.73631e-07	1.06402e-05	2102	92.4957	56.6517	0.612479
AT2G21480	Malectin/receptor-like protein kinase family protein	9.43943	10.1023	9.08184	2.6556	2.97587	2.34459	0.000753364	0.0058532	3721	9.54118	2.65869	0.278654
AT2G21790	ribonucleotide reductase 1	186.544	174.251	193.003	89.0833	90.9625	95.3466	9.53867e-20	4.15932e-18	663	184.599	91.7975	0.49728
AT2G21870	copper ion binding;cobalt ion binding;zinc ion binding	282.147	287.835	288.962	153.361	156.729	163.228	1.51816e-22	7.48977e-21	586	286.315	157.773	0.551047
AT2G22122	unknown protein	6.9069	5.87963	4.85507	1.02603	0.495979	0.502412	0.000402591	0.00336287	3460	5.88053	0.674806	0.114753
AT2G22670	indoleacetic acid-induced protein 8	277.715	253.84	278.338	66.5711	86.7963	85.3542	1.30306e-58	2.41484e-56	156	269.964	79.5739	0.294757
AT2G22900	Galactosyl transferase GMA12/MNN10 family protein	13.9865	13.4162	12.4518	3.68163	2.3807	4.57753	5.7106e-05	0.000572248	2884	13.2848	3.54662	0.266967
AT2G23100	Cysteine/Histidine-rich C1 domain family protein	14.7923	14.1646	10.2813	4.82836	6.05094	6.02894	0.00456473	0.0278965	4728.5	13.0794	5.63608	0.430913
AT2G23170	Auxin-responsive GH3 family protein	12.2597	9.99537	11.6522	2.05205	0.595175	1.11647	6.04613e-07	8.42785e-06	2074	11.3024	1.25457	0.111
AT2G23360	Plant protein of unknown function (DUF869)	21.987	25.5497	24.3325	14.8472	13.2922	10.4948	0.00224194	0.0151259	4285	23.9564	12.8781	0.537565
AT2G23930	probable small nuclear ribonucleoprotein G	273.743	340.163	339.855	173.761	215.255	205.766	4.64278e-10	9.72628e-09	1380	317.921	198.26	0.623616
AT2G24490	replicon protein A2	56.6366	53.1305	57.2327	29.7548	34.0242	30.368	7.37257e-06	8.67838e-05	2456	55.6666	31.3823	0.563755
AT2G25060	early nodulin-like protein 14	204.905	267.096	247.209	110.932	158.316	145.532	6.89162e-10	1.41303e-08	1410	239.736	138.26	0.576717
AT2G25270	unknown protein	85.2426	92.0429	91.5609	31.7465	32.5362	32.7126	8.35139e-20	3.65263e-18	661	89.6155	32.3318	0.360783
AT2G25480	TPX2 (targeting protein for Xklp2) protein family	45.9884	50.8321	45.1807	28.1856	27.4772	25.9579	5.34571e-05	0.000538483	2870	47.3337	27.2069	0.574789
AT2G25620	DNA-binding protein phosphatase 1	36.549	30.5206	29.2447	15.9336	19.0456	20.9897	0.00147973	0.0105888	4040	32.1048	18.6563	0.581106
AT2G26170	cytochrome P450, family 711, subfamily A, polypeptide 1	8.11561	5.39857	6.68286	2.53489	1.09115	2.12129	0.00935786	0.051629	5239	6.73235	1.91578	0.284563
AT2G26180	IQ-domain 6	19.5695	16.944	19.8772	7.48396	10.8123	8.7643	0.00193381	0.013313	4198.5	18.7969	9.0202	0.479876
AT2G26530	Protein of unknown function (DUF1645)	23.3683	23.4116	19.8201	9.9585	14.0858	13.1744	0.00423818	0.0261863	4678	22.2	12.4062	0.558838
AT2G26650	K+ transporter 1	50.4204	45.2731	44.7238	25.1678	19.9384	20.9338	2.02361e-07	3.01094e-06	1943	46.8058	22.0133	0.470313
AT2G26680	unknown protein	77.7026	81.1389	81.965	52.9913	49.2011	53.8139	2.35214e-05	0.000254207	2675	80.2688	52.0021	0.647849
AT2G26710	Cytochrome P450 superfamily protein	30.4479	33.5673	27.0742	7.42361	7.73727	7.20124	3.72219e-11	8.75579e-10	1229	30.3631	7.45404	0.245496
AT2G27060	Leucine-rich repeat protein kinase family protein	61.9894	64.0345	56.1475	23.7193	18.6488	21.4921	2.78516e-14	8.48461e-13	949	60.7238	21.2867	0.35055
AT2G27120	DNA polymerase epsilon catalytic subunit	320.883	308.467	284.564	151.007	114.571	126.831	1.23403e-33	1.01931e-31	350	304.638	130.803	0.429372
AT2G27510	ferredoxin 3	391.391	390.782	406.569	207.74	261.579	235.464	1.229e-18	5.11966e-17	694	396.247	234.928	0.592882
AT2G27590	S-adenosyl-L-methionine-dependent methyltransferases superfamily protein	28.3758	29.3447	31.3009	17.2614	18.1528	19.8732	0.00577883	0.0343121	4868.5	29.6738	18.4291	0.621057
AT2G27710	60S acidic ribosomal protein family	603.433	668.354	633.958	370.879	448.266	412.089	2.40593e-15	8.05974e-14	863	635.248	410.411	0.646065
AT2G27730	copper ion binding	206.574	229.626	230.987	109.725	166.153	129.566	2.66078e-09	5.06073e-08	1520	222.396	135.148	0.607691
AT2G27810	nucleobase-ascorbate transporter 12	97.7326	103.695	96.4731	79.4869	55.9464	62.969	2.60785e-05	0.000279336	2699	99.3003	66.1341	0.666001
AT2G27840	histone deacetylase-related / HD-related	248.821	278	275.768	155.353	187.282	173.109	1.61623e-11	3.94973e-10	1183	267.53	171.914	0.642599
AT2G27880	Argonaute family protein	40.1751	43.5627	43.6956	28.7891	29.4611	25.7905	0.0030619	0.019803	4470	42.4778	28.0136	0.659487
AT2G28500	LOB domain-containing protein 11	61.4138	91.2946	61.231	28.0649	42.3566	42.5934	4.31231e-07	6.13226e-06	2033	71.3132	37.6716	0.528256
AT2G28740	histone H4	67.9178	71.9987	72.8832	24.9264	31.5443	29.0282	7.95788e-14	2.34279e-12	982	70.9333	28.4996	0.401781
AT2G28950	expansin A6	53.8163	49.4958	55.8048	10.0189	9.82038	8.70847	2.01762e-23	1.0416e-21	560	53.0389	9.5159	0.179414
AT2G29440	glutathione S-transferase tau 6	173.536	213.751	181.58	25.2886	35.2145	40.3604	4.20785e-64	9.01102e-62	135	189.622	33.6212	0.177306
AT2G29570	proliferating cell nuclear antigen 2	164.96	153.619	159.932	74.7793	85.7052	88.2012	6.78285e-16	2.36541e-14	829	159.503	82.8952	0.519708
AT2G29970	Double Clp-N motif-containing P-loop nucleoside triphosphate hydrolases superfamily protein	44.5495	45.0593	45.6377	27.4613	15.8713	21.0455	3.93382e-07	5.63004e-06	2020	45.0822	21.4594	0.476006
AT2G30460	Nucleotide/sugar transporter family protein	37.9304	35.2778	33.6428	21.4862	19.6408	19.3149	0.000343519	0.00292092	3400	35.617	20.1473	0.565666
AT2G30700	unknown protein	71.7742	68.8986	68.942	48.1629	37.5952	42.3142	9.68354e-06	0.000111891	2502	69.8716	42.6908	0.610989
AT2G30860	glutathione S-transferase PHI 9	37.2397	40.7832	45.8661	27.4613	28.37	25.7905	0.0032636	0.0209435	4505	41.2964	27.2073	0.658829
AT2G31280	conserved peptide upstream open reading frame 7	108.611	88.7824	98.4723	58.0611	64.2789	55.991	2.30942e-07	3.41337e-06	1956	98.6219	59.4437	0.602743
AT2G31360	16:0delta9 desaturase 2	291.068	333.589	307.926	189.755	193.333	196.499	3.40411e-15	1.12215e-13	877	310.861	193.195	0.621485
AT2G31470	F-box and associated interaction domains-containing protein	37.3548	39.6608	34.3853	23.84	24.5014	20.7664	0.00172531	0.0120743	4130.5	37.1336	23.0359	0.620352
AT2G31480	unknown protein	10.7633	15.287	8.73913	3.86269	5.05899	4.18677	0.00208955	0.0142306	4244.5	11.5965	4.36948	0.376794
AT2G31660	ARM repeat superfamily protein	241.051	230.749	224.933	141.29	119.333	129.566	1.61882e-17	6.33289e-16	739	232.244	130.063	0.560027
AT2G31730	basic helix-loop-helix (bHLH) DNA-binding superfamily protein	17.7853	15.6077	21.4194	10.0792	7.1421	12.0021	0.00604398	0.0356522	4901	18.2708	9.74112	0.533152
AT2G31820	Ankyrin repeat family protein	19.1666	19.1355	18.4493	1.14674	2.08311	2.45624	1.6456e-11	4.01809e-10	1184	18.9171	1.89536	0.100193
AT2G32060	Ribosomal protein L7Ae/L30e/S12e/Gadd45 family protein	460.805	486.138	477.511	253.61	363.156	312.389	8.33212e-09	1.48876e-07	1618	474.818	309.718	0.652288
AT2G32280	Protein of unknown function (DUF1218)	51.3988	62.6982	63.6871	29.2719	44.8365	33.8849	4.17826e-05	0.000429411	2813	59.2614	35.9978	0.607441
AT2G32400	glutamate receptor 5	69.587	66.9743	65.7434	54.1984	41.0671	38.5741	0.000203816	0.00182312	3232	67.4349	44.6132	0.661574
AT2G32940	Argonaute family protein	15.9434	15.6612	18.792	7.48396	9.62199	8.7643	0.00791189	0.0446831	5119	16.7989	8.62342	0.513333
AT2G32990	glycosyl hydrolase 9B8	17.2672	23.0909	18.2208	0.543191	0.495979	0.78153	1.64858e-15	5.60711e-14	850	19.5263	0.6069	0.0310811
AT2G33040	gamma subunit of Mt ATP synthase	625.765	642.804	646.581	350.298	397.775	377.2	7.20085e-32	5.56622e-30	374	638.383	375.091	0.587564
AT2G33220	GRIM-19 protein	30.3328	40.7832	38.2123	17.6235	24.1046	21.5479	0.000438314	0.0036316	3489	36.4428	21.092	0.57877
AT2G33310	auxin-induced protein 13	111.316	100.702	101.5	43.0328	40.1743	38.4066	8.02885e-21	3.70198e-19	627	104.506	40.5379	0.3879
AT2G33320	Calcium-dependent lipid-binding (CaLB domain) family protein	25.9009	20.3114	20.5627	13.8815	5.75336	9.88077	0.000132498	0.00123965	3090	22.2583	9.83856	0.442017
AT2G33370	Ribosomal protein L14p/L23e family protein	236.446	273.403	257.09	144.911	179.743	173.444	3.7385e-10	7.92957e-09	1363	255.646	166.033	0.649462
AT2G33540	C-terminal domain phosphatase-like 3	41.0385	40.6763	40.6112	4.16446	2.67829	4.24259	4.2131e-25	2.34232e-23	520	40.7754	3.69511	0.0906212
AT2G34060	Peroxidase superfamily protein	47.082	45.9146	46.78	6.21652	7.1421	5.47071	5.80361e-24	3.08423e-22	544	46.5922	6.27644	0.13471
AT2G34080	Cysteine proteinases superfamily protein	29.5845	37.5762	31.7008	17.4425	20.4343	21.7154	0.0018307	0.0127091	4161	32.9538	19.8641	0.602784
AT2G34640	plastid transcriptionally active 12	39.1966	34.4226	35.1279	19.0117	25.7909	22.4969	0.0019191	0.013235	4191.5	36.249	22.4332	0.618862
AT2G34670	Protein of unknown function (DUF630 and DUF632)	16.2888	13.3093	14.5081	7.90644	5.95175	6.19641	0.00369305	0.0232961	4582	14.7021	6.68487	0.454689
AT2G34680	Outer arm dynein light chain 1 protein	113.849	102.787	111.838	52.7499	48.7051	56.9958	8.24457e-14	2.42472e-12	983	109.491	52.8169	0.482386
AT2G34710	Homeobox-leucine zipper family protein / lipid-binding START domain-containing protein	218.2	166.554	189.348	92.6442	85.5068	81.3349	1.06781e-20	4.90786e-19	629	191.367	86.4953	0.451986
AT2G34920	RING/U-box superfamily protein	19.6847	19.4562	15.8789	7.90644	6.94371	7.03377	0.000217144	0.00193158	3250	18.3399	7.29464	0.397746
AT2G35150	EXORDIUM like 1	16.9219	26.1376	19.3632	10.2603	13.193	9.7133	0.00288242	0.0187429	4446	20.8076	11.0555	0.531323
AT2G35310	Transcriptional factor B3 family protein	6.504	6.09343	6.51151	1.20709	2.2815	1.95382	0.00661254	0.0384568	4970	6.36965	1.81414	0.28481
AT2G35350	poltergeist like 1	80.9834	87.072	85.1637	53.2931	55.748	53.5906	7.59867e-06	8.92635e-05	2461	84.4063	54.2106	0.642257
AT2G35510	similar to RCD one 1	67.6876	62.8586	64.5439	27.6424	37.5952	37.011	7.49767e-08	1.17867e-06	1839	65.03	34.0829	0.52411
AT2G35620	Leucine-rich repeat protein kinase family protein	40.6931	38.6452	40.8968	20.6413	19.9384	21.9945	2.06408e-05	0.000226033	2640	40.0784	20.858	0.520431
AT2G35680	Phosphotyrosine protein phosphatases superfamily protein	46.5065	54.0926	46.8372	31.0826	36.8016	28.9724	0.00135807	0.00981057	4002	49.1454	32.2855	0.656939
AT2G35780	serine carboxypeptidase-like 26	28.0881	28.8636	26.7886	16.5975	19.4424	16.2447	0.00763556	0.0433256	5094.5	27.9134	17.4282	0.624365
AT2G36160	Ribosomal protein S11 family protein	445.553	448.616	476.482	272.984	315.839	290.45	4.37875e-17	1.65477e-15	765	456.884	293.091	0.6415
AT2G36350	Protein kinase superfamily protein	19.4544	19.1355	17.5925	3.56092	1.88472	4.35424	6.92211e-09	1.25152e-07	1598.5	18.7275	3.26662	0.174429
AT2G36620	ribosomal protein L24	416.313	420.875	407.198	222.225	279.335	243.112	1.61618e-18	6.68437e-17	699	414.795	248.224	0.598426
AT2G36660	poly(A) binding protein 7	35.9159	33.4604	31.9864	21.3052	24.5014	20.5431	0.00676458	0.0392226	4985.5	33.7876	22.1165	0.654576
AT2G36910	ATP binding cassette subfamily B1	669.163	698.981	609.454	413.61	253.048	319.813	3.2111e-13	9.03923e-12	1027	659.2	328.824	0.498823
AT2G37080	ROP interactive partner 3	36.9519	39.3401	38.3836	22.5726	28.866	23.2784	0.00454807	0.0278451	4721.5	38.2252	24.9057	0.651551
AT2G37190	Ribosomal protein L11 family protein	425.292	433.222	434.386	227.657	298.282	277.61	3.26598e-14	9.88684e-13	955	430.967	267.85	0.621509
AT2G37230	Tetratricopeptide repeat (TPR)-like superfamily protein	118.453	125.129	115.208	86.8502	60.311	79.3253	3.74071e-07	5.37494e-06	2012	119.597	75.4955	0.63125
AT2G37280	pleiotropic drug resistance 5	29.7572	31.162	30.1586	9.9585	9.62199	6.75465	1.22032e-09	2.42805e-08	1453	30.3593	8.77838	0.28915
AT2G37470	Histone superfamily protein	56.4063	62.2706	71.2839	25.9525	33.8258	29.6981	1.44959e-09	2.86059e-08	1465	63.3203	29.8254	0.471025
AT2G37840	Protein kinase superfamily protein	59.3993	56.8721	55.9761	25.8317	29.9571	30.1447	6.99913e-08	1.1027e-06	1834.5	57.4158	28.6445	0.498896
AT2G37860	Protein of unknown function (DUF3411)	61.0685	57.3531	58.318	36.8766	40.7695	39.4114	0.000560103	0.00450544	3594	58.9132	39.0192	0.662316
AT2G37960	unknown protein	7.3098	5.93308	7.99659	1.50886	2.57909	1.50724	0.00592647	0.035052	4886.5	7.07982	1.86506	0.263434
AT2G38010	Neutral/alkaline non-lysosomal ceramidase	44.3768	52.8632	43.6385	22.3915	14.185	24.9531	1.80735e-08	3.08808e-07	1692	46.9595	20.5099	0.436757
AT2G38040	acetyl Co-enzyme a carboxylase carboxyltransferase alpha subunit	150.455	133.681	140.226	56.5522	44.3405	52.5858	1.40062e-27	8.76447e-26	462	141.454	51.1595	0.361668
AT2G38070	Protein of unknown function (DUF740)	14.7923	16.7837	14.6795	7.90644	6.34853	6.58718	0.0030681	0.0198298	4473	15.4185	6.94738	0.450589
AT2G38120	Transmembrane amino acid transporter family protein	125.303	126.305	129.83	45.1452	36.0081	45.887	2.21374e-28	1.44142e-26	444	127.146	42.3467	0.333056
AT2G38160	unknown protein	67.112	79.1612	79.3376	40.9807	53.8633	54.5954	8.31024e-05	0.000806475	2979	75.2036	49.8132	0.662377
AT2G38280	AMP deaminase, putative / myoadenylate deaminase, putative	153.045	149.343	158.789	83.2289	67.5523	73.1847	5.63121e-18	2.28009e-16	714	153.726	74.6553	0.485639
AT2G38720	microtubule-associated protein 65-5	45.2977	39.7142	40.0972	22.2105	23.9062	24.0041	0.000100381	0.000962527	3015	41.703	23.3736	0.560477
AT2G38810	histone H2A 8	58.8813	55.9634	60.0887	14.123	23.6086	20.6547	8.03546e-15	2.53885e-13	914.5	58.3111	19.4621	0.333763
AT2G38940	phosphate transporter 1;4	28.1456	24.9082	21.0196	10.5017	8.82843	9.88077	1.07365e-05	0.000123465	2514	24.6912	9.73696	0.39435
AT2G38960	endoplasmic reticulum oxidoreductins 2	43.8588	54.5202	44.7809	31.6258	26.7829	31.4845	0.000629308	0.00500228	3637	47.72	29.9644	0.627921
AT2G39020	Acyl-CoA N-acyltransferases (NAT) superfamily protein	72.2346	69.2193	73.4544	13.0969	16.5657	15.4631	9.79042e-28	6.17994e-26	458	71.6361	15.0419	0.209977
AT2G39190	Protein kinase superfamily protein	30.6781	27.0463	32.8431	19.7963	16.5657	22.2178	0.00854518	0.0477098	5177.5	30.1892	19.5266	0.646807
AT2G39220	PATATIN-like protein 6	71.544	67.9899	73.1688	42.6103	42.1582	41.8677	2.69098e-06	3.41961e-05	2275	70.9009	42.2121	0.595367
AT2G39240	RNA polymerase I specific transcription initiation factor RRN3 protein	20.1451	19.7769	17.5925	7.54432	12.8955	9.76912	0.00375083	0.0236142	4592	19.1715	10.0696	0.525239
AT2G39390	Ribosomal L29 family protein	366.411	415.636	426.332	221.863	318.518	251.764	2.1022e-07	3.12351e-06	1945	402.793	264.048	0.655543
AT2G39460	ribosomal protein L23AA	672.099	698.5	664.745	381.079	413.051	426.045	4.32164e-31	3.20356e-29	390	678.448	406.725	0.599493
AT2G39500	unknown protein	27.1671	30.2534	33.1287	15.6318	18.748	20.4872	0.00363179	0.0229598	4573	30.1831	18.289	0.605936
AT2G39700	expansin A4	294.407	360.475	286.963	84.1946	85.5068	105.004	6.02159e-48	7.87711e-46	221	313.948	91.5685	0.291667
AT2G40010	Ribosomal protein L10 family protein	119.604	117.86	111.21	58.1214	75.0912	69.4445	2.89603e-09	5.48291e-08	1527	116.225	67.5524	0.581222
AT2G40120	Protein kinase superfamily protein	35.6856	31.8569	29.8159	19.9774	14.185	18.031	0.000215743	0.0019203	3248	32.4528	17.3978	0.536095
AT2G40130	Double Clp-N motif-containing P-loop nucleoside triphosphate hydrolases superfamily protein	16.6917	14.2715	14.3367	8.02715	6.24933	5.97312	0.00262876	0.0172839	4395.5	15.1	6.74987	0.447012
AT2G40480	Plant protein of unknown function (DUF827)	8.00049	7.42971	6.73998	1.38815	1.88472	1.50724	0.00151433	0.0107963	4055	7.39006	1.59337	0.21561
AT2G40540	potassium transporter 2	55.025	54.1995	55.7476	24.2625	26.2869	23.9483	3.85965e-09	7.15732e-08	1559	54.9907	24.8326	0.451578
AT2G41130	basic helix-loop-helix (bHLH) DNA-binding superfamily protein	49.0965	50.0838	41.2396	12.9762	16.1689	17.9752	4.20998e-12	1.07518e-10	1132	46.8066	15.7068	0.335567
AT2G41450	N-acetyltransferases;N-acetyltransferases	15.6556	15.287	13.5371	5.13014	3.96783	4.41006	3.01597e-05	0.00031845	2737.5	14.8266	4.50268	0.303689
AT2G41550	Rho termination factor	22.2747	22.5564	20.7911	9.17389	10.4156	10.1599	0.000306172	0.00263671	3357	21.8741	9.91644	0.453342
AT2G41650	unknown protein	36.031	31.3758	40.7255	17.4425	26.1877	20.9897	0.000988569	0.00739445	3865	36.0441	21.5399	0.597599
AT2G41800	Protein of unknown function, DUF642	16.2312	30.1465	14.7366	1.3278	1.19035	2.23294	5.53948e-13	1.53104e-11	1046	20.3714	1.5837	0.0777411
AT2G41820	Leucine-rich repeat protein kinase family protein	39.1391	35.8123	35.0708	16.9596	15.2762	15.7981	8.97386e-07	1.22144e-05	2124	36.674	16.0113	0.436583
AT2G41840	Ribosomal protein S5 family protein	778.638	817.162	832.445	452.9	523.655	485.442	2.89992e-27	1.75758e-25	477	809.415	487.332	0.60208
AT2G41890	curculin-like (mannose-binding) lectin family protein / PAN domain-containing protein	53.4133	50.8321	45.5806	17.9253	17.2601	18.8684	1.22464e-11	3.00802e-10	1177	49.942	18.0179	0.360777
AT2G42310	unknown protein	54.1616	59.117	62.0307	18.7099	21.6247	24.7298	5.43134e-13	1.50258e-11	1045	58.4364	21.6881	0.371141
AT2G42570	TRICHOME BIREFRINGENCE-LIKE 39	375.447	506.771	389.377	121.011	149.587	151.84	4.83167e-34	4.13265e-32	338	423.865	140.813	0.332211
AT2G42960	Protein kinase superfamily protein	27.1096	28.7033	26.5601	18.5892	14.3834	14.4025	0.00202766	0.0138548	4230.5	27.4577	15.7917	0.575129
AT2G43360	Radical SAM superfamily protein	51.2837	47.1439	47.237	27.1595	32.437	33.55	0.000738805	0.00575711	3710	48.5549	31.0488	0.639459
AT2G43460	Ribosomal L38e protein family	276.679	300.503	299.929	159.638	215.453	188.46	2.25014e-10	4.88375e-09	1332	292.37	187.85	0.642509
AT2G43660	Carbohydrate-binding X8 domain superfamily protein	24.6346	26.6721	28.3308	11.9502	17.3593	12.337	0.000742364	0.00578016	3712.5	26.5458	13.8822	0.52295
AT2G44310	Calcium-binding EF-hand family protein	32.4049	34.7967	38.0409	8.75141	12.5979	12.8394	1.27143e-09	2.52452e-08	1456	35.0808	11.3962	0.324856
AT2G45460	SMAD/FHA domain-containing protein	81.1561	80.8182	76.4245	52.3274	49.8955	54.4838	3.5079e-05	0.000365585	2773.5	79.4663	52.2355	0.65733
AT2G45470	FASCICLIN-like arabinogalactan protein 8	45.01	44.6852	46.8943	19.1927	24.2038	27.9676	5.57832e-06	6.72235e-05	2398	45.5298	23.788	0.522472
AT2G45730	eukaryotic initiation factor 3 gamma subunit family protein	119.259	110.216	110.067	73.8136	67.3539	70.1702	1.64819e-07	2.48302e-06	1919	113.181	70.4459	0.622419
AT2G46110	ketopantoate hydroxymethyltransferase 1	30.8508	30.8413	30.0443	12.4934	12.4987	14.7374	7.00193e-06	8.27579e-05	2446	30.5788	13.2432	0.433083
AT2G46490	unknown protein	63.601	65.7984	76.1389	23.1158	25.3941	26.2371	2.79089e-15	9.25283e-14	872	68.5128	24.9157	0.363664
AT2G46590	Dof-type zinc finger DNA-binding family protein	29.9875	30.7879	28.902	17.6235	18.5496	16.8587	0.00249185	0.0165531	4351.5	29.8924	17.6773	0.591363
AT2G46620	P-loop containing nucleoside triphosphate hydrolases superfamily protein	17.3248	17.9061	14.1654	10.2603	5.75336	9.26671	0.00709025	0.0407837	5025	16.4654	8.42678	0.511786
AT2G46730	pseudogene	18.1306	17.8527	16.2788	5.06978	8.23325	5.74983	0.000112444	0.00106582	3050	17.4207	6.35095	0.364564
AT2G46890	Protein of unknown function (DUF1295)	42.4774	51.0459	50.2072	21.0637	23.5094	20.5989	4.82816e-08	7.81097e-07	1787	47.9102	21.724	0.453432
AT2G46990	indole-3-acetic acid inducible 20	14.6772	13.0955	11.7664	1.50886	1.68633	1.95382	7.89193e-08	1.23528e-06	1847	13.1797	1.71634	0.130226
AT2G47160	HCO3- transporter family	27.6852	24.9082	23.3043	13.5798	14.681	12.7836	0.00156001	0.0110675	4075	25.2992	13.6814	0.540785
AT2G47250	RNA helicase family protein	113.676	103.268	99.1577	65.4847	69.1395	67.714	1.55993e-06	2.05176e-05	2198	105.367	67.446	0.640105
AT2G47260	WRKY DNA-binding protein 23	344.942	354.542	329.06	190.358	241.542	240.767	4.39257e-11	1.02576e-09	1238	342.848	224.222	0.654
AT2G47380	Cytochrome c oxidase subunit Vc family protein	78.6811	84.7736	86.1347	52.3274	58.7239	54.3721	3.55876e-05	0.000370219	2779	83.1964	55.1411	0.662782
AT2G47430	Signal transduction histidine kinase	172.903	172.006	157.647	15.9336	14.9786	21.4921	6.26429e-86	2.26376e-83	80	167.519	17.4681	0.104275
AT2G47490	NAD+ transporter 1	11.3388	11.5989	10.4527	1.02603	2.2815	1.45141	4.26063e-06	5.22813e-05	2354.5	11.1301	1.58631	0.142524
AT2G47610	Ribosomal protein L7Ae/L30e/S12e/Gadd45 family protein	392.024	407.191	420.506	244.738	294.711	267.786	2.69792e-13	7.65101e-12	1019	406.574	269.078	0.661818
AT2G47860	Phototropic-responsive NPH3 family protein	21.2963	21.6477	15.6505	3.19879	2.3807	2.95865	1.02049e-10	2.29949e-09	1283	19.5315	2.84605	0.145716
AT3G02050	K+ uptake transporter 3	52.8378	49.4958	54.3197	30.9619	21.3271	26.6837	4.30337e-07	6.12256e-06	2032	52.2177	26.3242	0.504124
AT3G02080	Ribosomal protein S19e family protein	480.202	501.907	513.153	266.827	301.754	304.183	3.1271e-25	1.75203e-23	516	498.42	290.921	0.583686
AT3G02120	hydroxyproline-rich glycoprotein family protein	47.8878	57.1928	51.7494	16.6579	34.8177	29.8656	9.5901e-07	1.29859e-05	2135	52.2766	27.1137	0.518658
AT3G02580	sterol 1	45.9884	44.5248	47.4655	27.1595	26.5845	30.0331	0.000354417	0.00300299	3411.5	45.9929	27.9257	0.607174
AT3G02640	unknown protein	144.066	181.413	180.437	75.7449	126.574	120.691	1.81463e-05	0.000200922	2611	168.639	107.67	0.638463
AT3G02790	zinc finger (C2H2 type) family protein	20.4329	26.1376	26.5601	15.3904	12.7963	14.3467	0.0049352	0.0298987	4772	24.3769	14.1778	0.581607
AT3G02820	zinc knuckle (CCHC-type) family protein	34.3043	27.7412	35.9275	17.201	18.3512	24.5624	0.00312635	0.0201657	4480.5	32.6577	20.0382	0.613584
AT3G02885	GAST1 protein homolog 5	50.7081	62.431	48.665	7.12184	15.0778	11.6113	3.59565e-21	1.6875e-19	616	53.9347	11.2703	0.208962
AT3G03130	unknown protein	90.3653	92.7912	94.5882	55.5865	58.5255	63.8063	2.89118e-06	3.65634e-05	2286	92.5816	59.3061	0.640582
AT3G03660	WUSCHEL related homeobox 11	37.4124	32.2845	36.3845	2.41418	2.18231	3.62853	5.80157e-23	2.92711e-21	573	35.3605	2.74167	0.077535
AT3G04130	Tetratricopeptide repeat (TPR)-like superfamily protein	17.3248	15.5543	14.7366	5.73368	5.35657	7.8153	0.000522244	0.00423746	3562	15.8719	6.30185	0.397045
AT3G04400	Ribosomal protein L14p/L23e family protein	663.062	714.803	685.65	343.538	432.494	395.287	5.90829e-23	2.97059e-21	575	687.838	390.439	0.567632
AT3G04430	NAC domain containing protein 49	11.7993	11.0644	11.1952	1.38815	3.47185	2.73535	6.88365e-05	0.000679203	2930	11.353	2.53179	0.223007
AT3G04840	Ribosomal protein S3Ae	1206.06	1247.07	1252.67	738.438	874.609	840.982	7.30958e-18	2.94728e-16	717	1235.26	818.01	0.662214
AT3G04920	Ribosomal protein S24e family protein	645.795	733.831	704.671	390.192	455.408	406.06	1.85533e-20	8.38088e-19	640	694.766	417.22	0.600519
AT3G05560	Ribosomal L22e protein family	345.402	359.513	363.559	195.006	218.132	214.195	2.42734e-21	1.14477e-19	613	356.158	209.111	0.587129
AT3G05590	ribosomal protein L18	769.429	786.694	789.149	408.54	491.416	464.898	6.30127e-28	4.02141e-26	453	781.757	454.951	0.58196
AT3G06130	Heavy metal transport/detoxification superfamily protein	18.6486	15.7146	15.7076	7.00113	4.95979	6.25224	0.000131031	0.00122751	3086	16.6903	6.07105	0.363748
AT3G06370	sodium hydrogen exchanger 4	9.78477	8.9798	9.13896	5.55262	1.68633	3.29359	0.00947922	0.0521294	5255	9.30118	3.51084	0.377462
AT3G06450	HCO3- transporter family	46.3913	48.9613	47.237	34.7039	26.1877	30.703	0.00082259	0.00632644	3759	47.5299	30.5315	0.642364
AT3G06770	Pectin lyase-like superfamily protein	12.7202	14.9663	12.8517	4.76801	4.26542	6.75465	0.00126469	0.00923112	3958.5	13.5127	5.26269	0.389462
AT3G06920	Tetratricopeptide repeat (TPR)-like superfamily protein	14.1591	15.287	12.1662	5.49226	5.95175	6.02894	0.00154856	0.0109997	4069.5	13.8708	5.82432	0.419898
AT3G07110	Ribosomal protein L13 family protein	570.625	570.484	583.294	334.606	415.928	397.073	2.93749e-13	8.30947e-12	1022	574.801	382.535	0.665509
AT3G07410	RAB GTPase homolog A5B	71.6015	92.2567	76.653	25.2886	39.9759	30.4238	9.24933e-16	3.19472e-14	837	80.1704	31.8961	0.397854
AT3G07540	Actin-binding FH2 (formin homology 2) family protein	159.837	158.322	164.387	115.76	87.9867	100.092	3.65589e-09	6.79253e-08	1556	160.849	101.279	0.629656
AT3G07800	Thymidine kinase	51.9169	47.7319	48.4936	25.8317	28.866	33.4383	0.00011415	0.00108093	3053	49.3808	29.3787	0.594941
AT3G08030	Protein of unknown function, DUF642	199.206	247.853	203.285	16.175	17.3593	18.8125	8.46376e-103	4.14724e-100	59	216.781	17.4489	0.0804909
AT3G08580	ADP/ATP carrier 1	1745.03	1692.16	1665.23	476.197	545.874	511.232	1.55304e-213	4.08168e-210	11	1700.81	511.101	0.300505
AT3G08790	ENTH/VHS/GAT family protein	13.4685	13.8973	12.2234	3.74198	3.47185	3.57271	5.7106e-05	0.000572248	2884	13.1964	3.59551	0.272462
AT3G08850	HEAT repeat ;WD domain, G-beta repeat protein protein	59.6871	55.7496	56.4902	35.247	26.1877	31.4287	1.40803e-06	1.86811e-05	2179	57.309	30.9545	0.540133
AT3G09035	Concanavalin A-like lectin family protein	18.5911	16.7837	14.9079	6.639	8.43164	6.41971	0.000767696	0.00594378	3733.5	16.7609	7.16345	0.427391
AT3G09500	Ribosomal L29 family protein	424.026	448.455	471.799	247.635	314.054	271.805	3.26194e-14	9.88497e-13	954	448.093	277.831	0.62003
AT3G09680	Ribosomal protein S12/S23 family protein	29.527	36.5072	34.0426	14.6058	15.0778	13.5093	2.11032e-06	2.72606e-05	2237.5	33.3589	14.3976	0.431597
AT3G10080	RmlC-like cupins superfamily protein	5.58308	6.52104	6.1688	0.422482	0.198392	0.446588	7.63239e-05	0.000746456	2955	6.09097	0.355821	0.0584177
AT3G10520	haemoglobin 2	5.4104	5.71928	5.65473	1.75028	0.991958	1.28394	0.00719905	0.0412536	5043.5	5.5948	1.34206	0.239876
AT3G10630	UDP-Glycosyltransferase superfamily protein	25.8433	29.1843	28.2165	15.994	18.4504	16.9704	0.00718915	0.0412378	5040	27.7481	17.1382	0.617637
AT3G10650	unknown protein	172.097	167.356	162.159	118.476	106.239	103.943	1.66342e-08	2.85737e-07	1683	167.204	109.553	0.655204
AT3G11120	Ribosomal protein L41 family	59.054	79.4819	78.0239	32.7725	50.8874	40.5279	5.45846e-07	7.66039e-06	2060	72.1866	41.3959	0.573458
AT3G11510	Ribosomal protein S11 family protein	460.633	468.286	487.164	256.507	325.561	295.195	6.72978e-16	2.34973e-14	828	472.027	292.421	0.6195
AT3G11940	ribosomal protein 5A	552.667	536.062	546.967	302.859	363.354	360.732	1.9623e-18	8.09275e-17	701	545.232	342.315	0.627834
AT3G12560	TRF-like 9	10.4755	12.8283	9.31031	0	1.38874	0.446588	3.67782e-08	6.05845e-07	1755	10.8714	0.611776	0.0562742
AT3G12860	NOP56-like pre RNA processing ribonucleoprotein	40.06	41.9057	52.8917	25.6507	25.7909	31.7078	0.000524726	0.00425521	3565	44.9525	27.7165	0.616572
AT3G12870	unknown protein	35.8583	44.0438	39.7545	17.201	27.0805	29.8656	0.00118165	0.00868363	3934	39.8855	24.7157	0.619666
AT3G12915	Ribosomal protein S5/Elongation factor G/III/V family protein	24.4044	27.4205	24.8465	15.149	13.689	13.6209	0.00171362	0.0120069	4125	25.5571	14.153	0.553778
AT3G12920	SBP (S-ribonuclease binding protein) family protein	14.1591	14.5387	12.5089	2.41418	6.34853	2.847	8.18109e-05	0.000795009	2975	13.7356	3.8699	0.281743
AT3G13190	Plant protein of unknown function (DUF827)	33.0956	25.8169	25.8176	16.4164	17.5577	14.6258	0.00169775	0.0119131	4119.5	28.2433	16.2	0.573585
AT3G13440	S-adenosyl-L-methionine-dependent methyltransferases superfamily protein	55.2552	56.1772	50.607	29.8151	35.5121	40.4162	0.000587075	0.00469888	3611	54.0131	35.2478	0.652579
AT3G13470	TCP-1/cpn60 chaperonin family protein	565.157	554.075	571.242	315.715	308.301	339.407	1.81029e-34	1.59074e-32	329	563.491	321.141	0.569913
AT3G13510	Protein of Unknown Function (DUF239)	49.9599	55.5892	50.3214	24.6247	28.37	30.2005	2.72587e-06	3.46091e-05	2277	51.9568	27.7317	0.533745
AT3G13560	O-Glycosyl hydrolases family 17 protein	55.7732	61.2016	55.6905	18.5288	18.1528	21.1571	1.8193e-14	5.62522e-13	935	57.5551	19.2796	0.334976
AT3G13650	Disease resistance-responsive (dirigent-like protein) family protein	8.69118	15.3939	11.9378	3.86269	4.06703	5.07994	0.00140375	0.0101152	4011.5	12.0076	4.33655	0.36115
AT3G13750	beta galactosidase 1	196.098	210.705	180.723	131.573	79.3566	107.851	2.4953e-11	6.00659e-10	1201	195.842	106.26	0.542581
AT3G14240	Subtilase family protein	39.4269	40.2487	41.0111	28.0649	20.5335	24.8415	0.000701863	0.00550933	3682.5	40.2289	24.48	0.608517
AT3G14570	glucan synthase-like 4	22.7352	19.5631	18.2779	14.4247	4.46381	10.2157	0.000974211	0.00730595	3854.5	20.1921	9.70142	0.480456
AT3G14740	RING/FYVE/PHD zinc finger superfamily protein	11.5691	9.46086	12.2805	3.3195	3.07507	2.90282	0.00027176	0.0023643	3322	11.1035	3.09913	0.279114
AT3G14870	Plant protein of unknown function (DUF641)	53.4133	46.5025	44.9523	25.8317	23.311	27.9676	5.92947e-06	7.09524e-05	2415.5	48.2894	25.7034	0.53228
AT3G15356	Legume lectin family protein	13.4109	11.9731	12.2234	3.37985	3.47185	4.46588	0.000142117	0.0013228	3105	12.5358	3.77253	0.300941
AT3G15530	S-adenosyl-L-methionine-dependent methyltransferases superfamily protein	60.7807	66.1726	58.2609	35.7299	38.488	39.2998	2.89643e-05	0.000307287	2725	61.738	37.8392	0.612899
AT3G15640	Rubredoxin-like superfamily protein	51.3988	40.9436	43.7528	22.6933	25.0965	21.1013	3.35591e-06	4.18909e-05	2316	45.3651	22.9637	0.506198
AT3G15720	Pectin lyase-like superfamily protein	79.084	96.1587	78.4808	32.7122	40.1743	36.0062	1.89506e-14	5.85322e-13	936	84.5745	36.2975	0.429178
AT3G16240	delta tonoplast integral protein	282.435	327.549	342.368	63.674	91.3593	82.563	2.09714e-61	4.15263e-59	146	317.451	79.1988	0.249484
AT3G16560	Protein phosphatase 2C family protein	13.008	10.9575	12.9659	0.844964	1.28955	0.837353	1.94965e-08	3.3175e-07	1699	12.3105	0.990621	0.0804698
AT3G16620	translocon outer complex protein 120	43.7437	37.4158	40.7826	27.9442	18.1528	29.0841	0.0010011	0.0074727	3873	40.6474	25.0603	0.616531
AT3G16730	unknown protein	93.128	91.0274	89.0477	45.0245	41.1663	44.1006	6.63416e-13	1.81795e-11	1055	91.0677	43.4304	0.476903
AT3G16870	GATA transcription factor 17	139.519	135.018	128.631	67.3557	92.6489	74.0778	3.35278e-10	7.14815e-09	1356	134.389	78.0275	0.580608
AT3G16890	pentatricopeptide (PPR) domain protein 40	23.3683	21.4339	18.5635	13.8212	9.4236	12.337	0.00609971	0.0359004	4911	21.1219	11.8606	0.56153
AT3G16950	lipoamide dehydrogenase 1	132.612	130.047	137.77	81.7804	81.043	84.6285	9.51123e-09	1.68177e-07	1635	133.476	82.484	0.617967
AT3G17120	unknown protein	34.4769	40.4625	30.7869	23.5986	21.9223	24.5624	0.00816646	0.0458521	5149	35.2421	23.3611	0.662874
AT3G17320	F-box and associated interaction domains-containing protein	31.7717	28.5964	28.5592	10.5017	10.3164	9.65747	5.71669e-08	9.14102e-07	1808	29.6425	10.1585	0.342701
AT3G17340	ARM repeat superfamily protein	57.5575	48.9613	55.5192	34.8246	28.1716	28.1909	9.57002e-06	0.000110712	2499	54.0126	30.3957	0.562751
AT3G17390	S-adenosylmethionine synthetase family protein	1596.36	1416.24	1461.66	894.152	849.116	921.312	2.61121e-31	1.95065e-29	387	1491.42	888.193	0.595535
AT3G17630	cation/H+ exchanger 19	7.48247	7.85732	6.62575	1.87099	1.98392	1.67471	0.00372049	0.0234385	4588.5	7.32185	1.8432	0.25174
AT3G17840	receptor-like kinase 902	17.037	19.5097	21.6479	8.57034	6.54692	10.0482	0.000378938	0.0031874	3437	19.3982	8.3885	0.432437
AT3G18080	B-S glucosidase 44	7.36736	8.01768	9.53879	4.04375	2.57909	2.56788	0.00904447	0.0501776	5209.5	8.30794	3.06358	0.368753
AT3G18090	nuclear RNA polymerase D2B	65.6155	58.3152	59.8602	30.5394	28.866	26.4604	2.43555e-09	4.65406e-08	1512	61.2636	28.6219	0.467192
AT3G18130	receptor for activated C kinase 1C	259.642	239.408	242.696	115.579	124.094	147.43	1.34466e-20	6.15095e-19	632	247.249	129.034	0.521881
AT3G18160	peroxin 3-1	15.0801	17.2113	15.422	6.88042	6.44773	8.42936	0.00255007	0.0168856	4365.5	15.9044	7.2525	0.456005
AT3G18280	Bifunctional inhibitor/lipid-transfer protein/seed storage 2S albumin superfamily protein	215.668	240.477	201.228	48.7665	70.5282	62.2433	1.11052e-49	1.50025e-47	214	219.124	60.5126	0.276157
AT3G18290	zinc finger protein-related	130.31	126.359	109.153	81.72	59.3191	69.0537	1.59394e-09	3.13049e-08	1472	121.941	70.031	0.574303
AT3G18490	Eukaryotic aspartyl protease family protein	58.6511	70.7694	56.3188	8.38928	8.82843	11.7229	3.1819e-29	2.1543e-27	427	61.9131	9.64688	0.155813
AT3G18524	MUTS homolog 2	43.8588	35.2778	41.5823	25.5903	21.1287	24.7298	0.000380304	0.00319592	3439.5	40.2396	23.8163	0.591862
AT3G18730	tetratricopeptide repeat (TPR)-containing protein	29.3543	27.1532	29.9872	18.2874	14.7802	16.2447	0.00142166	0.0102163	4022	28.8316	16.4374	0.570119
AT3G18740	Ribosomal protein L7Ae/L30e/S12e/Gadd45 family protein	246.404	244.325	253.892	130.366	155.44	144.081	7.07876e-17	2.63042e-15	778	248.207	143.295	0.577322
AT3G19120	PIF / Ping-Pong family of plant transposases	26.3038	26.298	26.2745	15.5111	15.0778	16.0772	0.00554449	0.0330975	4842.5	26.2921	15.5554	0.591636
AT3G19210	homolog of RAD54	29.0665	23.9461	24.7894	18.046	13.9866	14.4025	0.00516911	0.0311526	4796.5	25.934	15.4784	0.596836
AT3G19300	Protein kinase superfamily protein	41.5565	39.5539	40.2685	10.2603	15.177	13.7884	3.78695e-11	8.89364e-10	1231	40.4596	13.0752	0.323167
AT3G19820	cell elongation protein / DWARF1 / DIMINUTO (DIM)	75.6881	81.6199	84.4782	45.3866	37.7936	39.244	3.16639e-10	6.75575e-09	1354.5	80.5954	40.8081	0.506332
AT3G20240	Mitochondrial substrate carrier family protein	39.3693	36.6141	38.8406	5.25084	5.45577	6.47553	4.68087e-19	1.98714e-17	681	38.2747	5.72738	0.149639
AT3G20310	ethylene response factor 7	15.5405	12.561	13.023	3.62127	2.97587	2.79118	5.62221e-06	6.7696e-05	2401	13.7082	3.12944	0.22829
AT3G20490	unknown protein	39.542	44.4179	36.3274	27.2803	26.0885	25.2881	0.00282267	0.0183791	4439.5	40.0958	26.2189	0.653908
AT3G20670	histone H2A 13	133.361	120.693	143.425	61.803	104.85	76.9248	7.12242e-07	9.85211e-06	2090	132.493	81.1926	0.612808
AT3G22180	DHHC-type zinc finger family protein	30.563	28.8102	32.5575	13.5798	11.3083	15.7422	1.15592e-05	0.000132034	2531	30.6436	13.5434	0.441967
AT3G22190	IQ-domain 5	91.2286	95.838	89.7332	53.4741	55.6488	50.0737	1.76857e-08	3.029e-07	1688	92.2666	53.0656	0.575133
AT3G22200	Pyridoxal phosphate (PLP)-dependent transferases superfamily protein	405.377	386.719	382.123	55.3451	58.9223	52.4183	8.98443e-156	7.8709e-153	33	391.406	55.5619	0.141954
AT3G22210	unknown protein	17.555	18.601	17.6496	1.87099	4.26542	3.40524	2.00197e-08	3.39654e-07	1702.5	17.9352	3.18055	0.177335
AT3G22410	Sec14p-like phosphatidylinositol transfer family protein	11.4539	9.62121	9.93862	2.83666	3.76944	2.847	0.000680012	0.00536256	3665.5	10.3379	3.15103	0.304803
AT3G22750	Protein kinase superfamily protein	31.8293	30.5741	28.7306	10.6224	14.4826	11.3322	1.1452e-06	1.53561e-05	2156	30.378	12.1457	0.39982
AT3G22780	Tesmin/TSO1-like CXC domain-containing protein	252.965	235.773	238.812	169.717	144.33	148.993	5.76967e-12	1.45297e-10	1148	242.517	154.347	0.636437
AT3G22790	Kinase interacting (KIP1-like) family protein	196.847	191.622	196.602	116.424	103.759	101.208	2.536e-16	9.0625e-15	809	195.024	107.13	0.549319
AT3G22860	eukaryotic translation initiation factor 3 subunit C2	58.4784	53.6115	48.4365	40.1358	28.5684	35.7271	0.000559212	0.00449953	3592.5	53.5088	34.8104	0.650555
AT3G23030	indole-3-acetic acid inducible 2	19.0515	23.572	17.0213	4.46624	3.17427	6.41971	6.24047e-08	9.91819e-07	1819	19.8816	4.68674	0.235732
AT3G23390	Zinc-binding ribosomal protein family protein	308.163	362.346	361.674	163.742	231.721	192.145	1.92768e-12	5.09407e-11	1094	344.061	195.869	0.569287
AT3G23590	REF4-related 1	66.076	68.7917	59.7459	43.8174	35.9089	33.7174	3.49445e-06	4.34141e-05	2327	64.8712	37.8146	0.582918
AT3G23740	unknown protein	16.6341	14.6456	17.9923	4.22482	4.26542	5.19159	1.11424e-05	0.000127524	2526	16.424	4.56061	0.277679
AT3G23780	nuclear RNA polymerase D2A	103.546	96.1052	99.5575	63.3119	60.0135	53.6464	6.72702e-08	1.06505e-06	1826	99.7362	58.9906	0.591466
AT3G24040	Core-2/I-branching beta-1,6-N-acetylglucosaminyltransferase family protein	57.7877	54.146	56.4902	35.5488	33.925	36.7319	0.000175253	0.00159526	3176	56.1413	35.4019	0.630585
AT3G24460	Serinc-domain containing serine and sphingolipid biosynthesis protein	12.49	11.9196	11.2523	6.51829	4.6622	4.68918	0.00779195	0.0441091	5105.5	11.8873	5.28989	0.445003
AT3G24495	MUTS homolog 7	31.4264	28.9705	33.6428	18.1667	12.9946	19.4824	0.000447643	0.00369965	3498	31.3466	16.8813	0.538536
AT3G24660	transmembrane kinase-like 1	54.0465	57.7273	58.5465	27.2803	22.815	20.9338	1.08884e-10	2.44777e-09	1286	56.7734	23.6764	0.417033
AT3G24830	Ribosomal protein L13 family protein	587.777	619.446	631.673	297.367	367.421	349.679	3.72991e-26	2.14804e-24	502	612.965	338.156	0.551672
AT3G25100	cell division cycle 45	17.4975	16.3026	13.7656	7.66503	6.94371	7.20124	0.00255007	0.0168856	4365.5	15.8552	7.26999	0.458524
AT3G25130	unknown protein	11.2237	12.7214	11.3095	1.38815	2.18231	1.39559	1.38435e-06	1.83923e-05	2176	11.7515	1.65535	0.140863
AT3G25520	ribosomal protein L5	953.44	1014.4	996.147	603.063	727.7	643.925	3.95168e-15	1.29088e-13	885	987.994	658.229	0.666228
AT3G25585	aminoalcoholphosphotransferase	123.576	127.428	123.89	78.5816	82.6301	80.5534	2.40221e-07	3.53965e-06	1962	124.965	80.5884	0.64489
AT3G25590	unknown protein	22.3899	22.6098	22.9616	9.05318	9.62199	7.98277	3.1216e-05	0.000328763	2745	22.6538	8.88598	0.392251
AT3G25690	Hydroxyproline-rich glycoprotein family protein	26.534	30.1465	28.5021	19.1927	16.5657	16.0214	0.00606242	0.0357172	4907	28.3942	17.2599	0.607868
AT3G25710	basic helix-loop-helix 32	41.7867	40.4091	39.3546	6.57864	12.0027	7.20124	4.60782e-16	1.62454e-14	820	40.5168	8.59419	0.212114
AT3G25890	Integrase-type DNA-binding superfamily protein	27.2247	23.1978	23.5899	10.6224	10.8123	7.08959	5.9258e-06	7.09524e-05	2413.5	24.6708	9.50811	0.385399
AT3G25900	Homocysteine S-methyltransferase family protein	105.618	95.0362	105.041	48.7665	62.6917	59.5079	3.6539e-09	6.79253e-08	1555	101.898	56.9887	0.55927
AT3G26850	histone-lysine N-methyltransferases	43.6861	44.4179	45.0665	30.9015	30.1555	26.8511	0.00300125	0.0194587	4459	44.3902	29.3027	0.660117
AT3G27220	Galactose oxidase/kelch repeat superfamily protein	29.8723	30.9482	35.2992	19.7963	17.6569	16.9145	0.000761479	0.00590514	3727.5	32.0399	18.1226	0.565624
AT3G27230	S-adenosyl-L-methionine-dependent methyltransferases superfamily protein	126.051	129.459	124.69	66.2089	60.1126	64.867	2.34816e-14	7.20651e-13	942	126.733	63.7295	0.502864
AT3G27360	Histone superfamily protein	87.2572	84.8805	88.4194	37.7819	49.3995	44.3797	4.97615e-11	1.15736e-09	1243	86.8523	43.8537	0.504923
AT3G27400	Pectin lyase-like superfamily protein	468.518	611.749	464.202	61.3806	83.6221	71.5658	7.71923e-89	3.01571e-86	74	514.823	72.1895	0.140222
AT3G27640	Transducin/WD40 repeat-like superfamily protein	18.0731	16.0888	16.5072	6.03545	10.118	8.93177	0.00384003	0.0241023	4606	16.8897	8.36173	0.495079
AT3G28390	P-glycoprotein 18	98.4809	99.5261	89.3904	22.2105	19.9384	22.4969	5.02271e-35	4.58065e-33	317	95.7991	21.5486	0.224935
AT3G28420	Putative membrane lipoprotein	4.14414	5.02441	4.11253	0.905318	0.0991958	0.725706	0.00738645	0.0421604	5064	4.42703	0.57674	0.130277
AT3G28900	Ribosomal protein L34e superfamily protein	115.575	130.367	122.405	67.9592	93.0457	84.0144	3.3164e-06	4.14309e-05	2314	122.783	81.6731	0.665185
AT3G29320	Glycosyl transferase, family 35	72.6376	62.3241	69.1134	35.3074	32.1394	30.368	1.0512e-09	2.10459e-08	1444	68.025	32.6049	0.479308
AT3G30122	pseudogene	23.9439	21.6477	22.162	10.3206	14.5818	14.6816	0.00652592	0.0380708	4954	22.5845	13.1947	0.584234
AT3G30300	O-fucosyltransferase family protein	71.0259	73.4419	74.254	52.267	42.7534	47.2825	6.02026e-05	0.000600572	2898	72.9073	47.4343	0.650611
AT3G30775	Methylenetetrahydrofolate reductase family protein	221.021	215.462	232.701	117.148	108.719	121.249	5.60538e-21	2.60115e-19	623	223.061	115.705	0.518715
AT3G42725	Putative membrane lipoprotein	93.9338	109.415	111.438	37.9026	56.3432	53.6464	6.37976e-14	1.88974e-12	976	104.929	49.2974	0.469818
AT3G44110	DNAJ homologue 3	740.88	732.869	740.313	466.661	510.858	495.769	1.07896e-24	5.83042e-23	535	738.021	491.096	0.665423
AT3G44590	60S acidic ribosomal protein family	176.414	179.543	173.583	94.4548	124.59	106.511	1.73977e-10	3.82486e-09	1315	176.513	108.519	0.614791
AT3G44730	kinesin-like protein 1	35.7432	40.4625	32.6147	19.0117	28.4692	20.6547	0.0025494	0.0168856	4364	36.2735	22.7119	0.626129
AT3G45030	Ribosomal protein S10p/S20e family protein	503.455	514.04	536.685	300.083	358.295	365.588	1.48243e-13	4.28141e-12	1001	518.06	341.322	0.658846
AT3G45930	Histone superfamily protein	90.8833	98.564	105.955	22.5122	25.9893	29.6981	5.62571e-31	4.11745e-29	395	98.4673	26.0666	0.264723
AT3G45980	Histone superfamily protein	190.285	185.796	192.661	101.637	127.07	112.261	3.13694e-12	8.11897e-11	1117	189.581	113.656	0.599513
AT3G46030	Histone superfamily protein	165.823	152.389	171.584	80.694	93.0457	82.898	9.78693e-16	3.37235e-14	839	163.265	85.5459	0.523968
AT3G46040	ribosomal protein S15A D	360.54	359.94	371.327	209.43	237.971	246.852	9.78017e-16	3.37235e-14	838	363.936	231.418	0.635875
AT3G46320	Histone superfamily protein	66.3638	69.1658	76.4817	14.6662	20.1367	21.1571	1.60989e-22	7.92876e-21	587	70.6704	18.6533	0.263948
AT3G46540	ENTH/VHS family protein	54.8523	60.2929	56.8329	32.7122	39.2815	39.1881	0.000346629	0.00294304	3405	57.326	37.0606	0.646488
AT3G46550	Fasciclin-like arabinogalactan family protein	18.9364	18.2269	18.5064	8.69105	13.9866	7.14541	0.00668059	0.0388135	4976	18.5566	9.94102	0.535715
AT3G46590	TRF-like 1	13.6411	15.4474	11.9949	1.62957	2.08311	2.12129	1.77475e-07	2.65569e-06	1931.5	13.6945	1.94466	0.142003
AT3G46770	AP2/B3-like transcriptional factor family protein	56.579	56.4979	58.5465	25.5903	24.1046	23.8925	2.22001e-10	4.82197e-09	1330.5	57.2078	24.5291	0.428773
AT3G46940	DUTP-PYROPHOSPHATASE-LIKE 1	94.567	70.8763	94.5311	18.4081	27.7748	22.2178	1.42454e-27	8.89494e-26	463	86.6581	22.8002	0.263106
AT3G47620	TEOSINTE BRANCHED, cycloidea and PCF (TCP) 14	10.7633	9.83502	8.68201	4.28517	3.76944	3.34941	0.00642955	0.0375739	4945.5	9.76009	3.80134	0.389478
AT3G47640	basic helix-loop-helix (bHLH) DNA-binding superfamily protein	29.2968	31.2155	25.8747	12.9762	14.5818	15.4073	0.000142405	0.0013242	3108.5	28.7956	14.3218	0.497359
AT3G47910	Ubiquitin carboxyl-terminal hydrolase-related protein	204.674	166.661	169.185	142.92	86.2011	109.637	2.64563e-06	3.36642e-05	2272	180.173	112.919	0.626726
AT3G47950	H(+)-ATPase 4	74.5369	73.0678	72.1407	43.757	38.0912	37.5692	4.55307e-08	7.3949e-07	1779.5	73.2485	39.8058	0.543436
AT3G48160	DP-E2F-like 1	27.1671	28.2757	30.6155	18.7099	17.8552	17.9752	0.00856975	0.0478008	5182.5	28.6861	18.1801	0.63376
AT3G48490	unknown protein	12.7202	12.2938	15.9932	4.94907	5.55496	4.68918	0.000686227	0.00540567	3670	13.6691	5.0644	0.370502
AT3G48680	gamma carbonic anhydrase-like 2	87.8327	95.25	95.5592	38.5665	46.9196	47.8966	5.38529e-13	1.49127e-11	1044	92.8807	44.4609	0.478689
AT3G48930	Nucleic acid-binding, OB-fold-like protein	1128.41	1242.63	1231.76	694.017	815.885	756.577	1.16191e-19	5.05125e-18	665	1200.94	755.493	0.629087
AT3G49250	defective in meristem silencing 3	53.4709	52.596	54.6624	36.0317	31.4451	36.5086	0.000559212	0.00449953	3592.5	53.5764	34.6618	0.646959
AT3G49290	ABL interactor-like protein 2	31.0235	34.3691	30.844	20.762	21.0295	17.082	0.00370059	0.0233386	4584	32.0789	19.6245	0.611758
AT3G49350	Ypt/Rab-GAP domain of gyp1p superfamily protein	35.513	35.7588	33.757	23.0554	23.0134	22.9993	0.00780321	0.0441642	5108	35.0096	23.0227	0.657611
AT3G49360	6-phosphogluconolactonase 2	28.7212	26.6187	24.2182	12.4934	15.3753	14.5141	0.000742364	0.00578016	3712.5	26.5194	14.1276	0.532728
AT3G49470	nascent polypeptide-associated complex subunit alpha-like protein 2	80.6956	67.883	74.9395	39.2908	42.059	43.3191	9.2997e-08	1.4439e-06	1862	74.506	41.5563	0.557758
AT3G49500	RNA-dependent RNA polymerase 6	99.4593	89.1566	98.0725	66.39	46.7212	55.7119	5.49774e-08	8.81041e-07	1804	95.5628	56.2744	0.588873
AT3G49670	Leucine-rich receptor-like protein kinase family protein	32.52	29.024	30.1586	21.4259	12.8955	18.4218	0.00151531	0.0107981	4056.5	30.5675	17.581	0.575154
AT3G49750	receptor like protein 44	19.8573	19.9373	20.9054	11.407	9.3244	12.6719	0.00508432	0.0307313	4783	20.2333	11.1345	0.550302
AT3G49870	ADP-ribosylation factor-like A1C	120.928	133.628	135.771	48.4043	58.8231	46.501	1.15325e-22	5.70897e-21	584	130.109	51.2428	0.393845
AT3G49910	Translation protein SH3-like family protein	809.776	831.38	879.453	462.014	468.204	511.065	1.18322e-34	1.05577e-32	324	840.203	480.428	0.571799
AT3G50010	Cysteine/Histidine-rich C1 domain family protein	33.2107	25.5497	26.6743	17.3218	12.0027	17.6961	0.000915241	0.00691298	3825.5	28.4782	15.6735	0.550368
AT3G50100	small RNA degrading nuclease 1	32.4624	30.8948	27.8167	16.1147	18.9464	16.0214	0.000997187	0.00745486	3867	30.3913	17.0275	0.560274
AT3G50240	ATP binding microtubule motor family protein	13.6411	10.1557	12.1662	3.92304	7.93566	4.63335	0.00779195	0.0441091	5105.5	11.9877	5.49735	0.458583
AT3G50410	OBF binding protein 1	56.6941	60.186	57.861	18.2874	19.244	20.4314	8.03546e-15	2.53885e-13	914.5	58.2471	19.3209	0.331707
AT3G50440	methyl esterase 10	11.6266	12.8283	13.8227	3.56092	5.05899	3.68435	0.000306158	0.00263671	3356	12.7592	4.10142	0.321448
AT3G50660	Cytochrome P450 superfamily protein	22.4474	13.0955	21.3052	5.61297	4.7614	5.07994	6.55638e-07	9.10835e-06	2081	18.9494	5.15144	0.271852
AT3G51060	Lateral root primordium (LRP) protein-related	10.8784	11.1178	9.65303	4.16446	3.57105	4.85665	0.00661225	0.0384568	4968	10.5497	4.19739	0.397866
AT3G51230	unknown protein	12.0871	15.6612	14.2796	5.91474	7.34049	5.63818	0.00444743	0.0273158	4706	14.0093	6.2978	0.449545
AT3G51720	Plant protein of unknown function (DUF827)	131.289	153.031	135.428	55.164	81.1422	70.226	4.2696e-15	1.38379e-13	892	139.916	68.8441	0.492039
AT3G51740	inflorescence meristem receptor-like kinase 2	152.988	206.642	191.575	40.6186	59.8151	56.6051	9.84564e-35	8.8123e-33	323	183.735	52.3462	0.284901
AT3G51950	Zinc finger (CCCH-type) family protein / RNA recognition motif (RRM)-containing protein	237.77	219.043	236.756	98.2572	96.7159	103.441	1.02349e-31	7.80717e-30	379	231.19	99.4714	0.430259
AT3G52110	unknown protein	44.8948	53.2908	52.2063	20.2791	28.0724	26.6837	4.82551e-07	6.82512e-06	2044	50.1307	25.0117	0.498931
AT3G52115	gamma response gene 1	37.0095	34.9571	35.2421	11.2863	13.689	11.6113	2.2697e-09	4.35415e-08	1507	35.7362	12.1955	0.341266
AT3G52170	DNA binding	136.239	131.757	135.199	70.3734	76.2816	74.3011	2.03754e-12	5.36477e-11	1098	134.398	73.652	0.548013
AT3G52500	Eukaryotic aspartyl protease family protein	18.7637	18.6545	14.9079	10.7431	6.34853	8.82012	0.00433917	0.0267417	4690.5	17.442	8.63725	0.495197
AT3G52580	Ribosomal protein S11 family protein	450.963	444.34	442.326	253.187	274.078	276.829	1.87826e-24	1.0093e-22	538	445.876	268.031	0.601134
AT3G52630	Nucleic acid-binding, OB-fold-like protein	77.2421	81.6734	80.2515	31.324	41.1663	34.9455	7.43845e-13	2.03257e-11	1058	79.7223	35.8119	0.449208
AT3G52880	monodehydroascorbate reductase 1	286.751	326.159	287.306	180.219	155.638	178.803	8.79426e-18	3.51649e-16	723	300.072	171.553	0.571707
AT3G52910	growth-regulating factor 4	17.8428	18.8683	14.9079	3.37985	6.24933	4.80082	2.82781e-06	3.58404e-05	2281	17.2063	4.81	0.279548
AT3G53190	Pectin lyase-like superfamily protein	190.112	195.204	198.887	51.8445	52.5738	57.6657	4.50157e-51	6.25674e-49	208	194.734	54.028	0.277445
AT3G53380	Concanavalin A-like lectin protein kinase family protein	11.6266	13.6301	13.48	5.06978	5.35657	5.19159	0.00266929	0.0175186	4405	12.9122	5.20598	0.403183
AT3G53430	Ribosomal protein L11 family protein	1048.81	1090.4	1129.98	574.092	597.159	599.433	2.19213e-57	3.912e-55	162	1089.73	590.228	0.541628
AT3G53620	pyrophosphorylase 4	54.8523	49.4423	50.0358	5.00943	7.93566	6.30806	1.07579e-27	6.77587e-26	459	51.4435	6.41772	0.124753
AT3G53650	Histone superfamily protein	18.5335	18.7079	23.4186	6.639	9.02682	7.48036	4.08558e-05	0.000420784	2807	20.22	7.71539	0.381572
AT3G53730	Histone superfamily protein	75.2276	69.1658	80.6513	35.1867	33.925	33.55	8.84346e-12	2.20021e-10	1162	75.0149	34.2205	0.456183
AT3G53740	Ribosomal protein L36e family protein	740.65	801.126	798.288	372.086	543.791	440.448	5.54762e-12	1.40194e-10	1144	780.021	452.108	0.57961
AT3G53760	GAMMA-TUBULIN COMPLEX PROTEIN 4	63.9464	57.9945	63.8585	38.8683	42.6542	41.4769	0.000405402	0.00338147	3466	61.9331	40.9998	0.662001
AT3G53830	Regulator of chromosome condensation (RCC1) family protein	23.4259	27.4205	27.5311	12.252	18.4504	17.6402	0.00753043	0.0428929	5075	26.1258	16.1142	0.616792
AT3G53850	Uncharacterised protein family (UPF0497)	19.8573	20.258	23.3043	7.78574	11.3083	10.439	0.000366445	0.00309132	3427	21.1399	9.84435	0.465677
AT3G53890	Ribosomal protein S21e	436.574	508.802	489.791	238.28	346.293	289.278	1.04953e-09	2.1027e-08	1443	478.389	291.283	0.608884
AT3G54260	TRICHOME BIREFRINGENCE-LIKE 36	202.602	278.427	200.886	22.5122	38.488	36.397	5.18518e-58	9.48757e-56	158	227.305	32.4657	0.142829
AT3G54280	DNA binding;ATP binding;nucleic acid binding;binding;helicases;ATP binding;DNA binding;helicases	162.197	143.356	138.912	107.793	69.4371	89.1502	1.28448e-08	2.23565e-07	1661	148.155	88.7935	0.599328
AT3G54470	uridine 5'-monophosphate synthase / UMP synthase (PYRE-F) (UMPS)	344.942	321.936	341.34	187.039	155.737	184.888	6.94839e-26	3.96209e-24	507	336.073	175.888	0.523362
AT3G54560	histone H2A 11	60.09	61.7361	70.3129	22.7537	31.3459	23.7808	2.07459e-12	5.4524e-11	1100	64.0463	25.9601	0.405333
AT3G54750	unknown protein	105.215	94.5551	102.756	41.4636	45.3325	40.6395	1.16379e-17	4.59633e-16	732	100.842	42.4785	0.421238
AT3G54820	plasma membrane intrinsic protein 2;5	19.8573	13.5231	21.0767	3.07808	2.08311	2.06547	2.438e-10	5.26485e-09	1337	18.1524	2.40889	0.132704
AT3G54920	Pectin lyase-like superfamily protein	56.5215	57.8342	52.7204	28.5477	21.5255	30.2005	3.275e-08	5.42892e-07	1744	55.692	26.7579	0.480462
AT3G55090	ABC-2 type transporter family protein	23.4259	24.1065	22.6189	14.6058	10.5148	13.9559	0.00385959	0.0242146	4607.5	23.3838	13.0255	0.557031
AT3G55280	ribosomal protein L23AB	371.476	381.855	384.636	177.08	249.973	222.345	2.84427e-15	9.41901e-14	873	379.322	216.466	0.570666
AT3G55690	unknown protein	22.505	22.2891	20.8482	8.44964	8.33245	12.2254	0.000186771	0.00168525	3204	21.8808	9.66915	0.441901
AT3G55750	Ribosomal protein L35Ae family protein	690.057	764.833	794.918	384.639	505.601	454.906	7.2949e-14	2.15419e-12	979	749.936	448.382	0.597894
AT3G56100	meristematic receptor-like kinase	16.3463	19.9907	19.2489	7.72538	11.7051	7.87112	0.00193381	0.013313	4198.5	18.5287	9.10053	0.49116
AT3G56360	unknown protein	27.7427	31.4293	25.1321	9.89814	15.7721	12.5603	3.8035e-05	0.000393837	2791.5	28.1014	12.7435	0.453484
AT3G56370	Leucine-rich repeat protein kinase family protein	96.8693	91.2412	93.1603	45.5073	29.6595	39.2998	1.61438e-17	6.3241e-16	738	93.7569	38.1555	0.406963
AT3G56870	unknown protein	24.8648	24.3203	24.7894	12.1313	15.5737	13.4535	0.00269002	0.0176226	4413	24.6582	13.7195	0.556387
AT3G56980	basic helix-loop-helix (bHLH) DNA-binding superfamily protein	6.61911	6.94865	3.02728	0.362127	0.892762	0.669883	0.00072883	0.0056855	3705	5.53168	0.641591	0.115985
AT3G57030	Calcium-dependent phosphotriesterase superfamily protein	88.2932	94.5551	89.2762	50.6375	55.3513	50.4645	1.79113e-08	3.06218e-07	1691	90.7082	52.1511	0.574932
AT3G57550	guanylate kinase	104.179	101.931	98.1867	40.1961	40.9679	42.8167	1.14657e-18	4.78315e-17	693	101.432	41.3269	0.407433
AT3G57780	unknown protein	13.9289	10.6368	14.7366	4.82836	4.56301	4.24259	0.000803047	0.00618931	3750.5	13.1008	4.54465	0.3469
AT3G57785	unknown protein	57.3848	65.3173	66.543	26.0732	36.8016	33.1034	2.92751e-08	4.88651e-07	1732	63.0817	31.9927	0.507163
AT3G58610	ketol-acid reductoisomerase	1009.04	921.338	980.839	496.235	525.539	520.722	2.86451e-52	4.20371e-50	197	970.406	514.165	0.529846
AT3G58650	unknown protein	45.4704	42.9747	44.9523	27.7631	28.1716	31.5403	0.00191259	0.0131996	4189	44.4658	29.1583	0.655747
AT3G58690	Protein kinase superfamily protein	15.9434	15.9285	15.1935	7.24254	7.83647	7.48036	0.00354804	0.0224992	4557	15.6885	7.51979	0.47932
AT3G58950	F-box/RNI-like superfamily protein	16.519	15.9285	17.3069	4.10411	3.96783	6.69883	1.57444e-05	0.000175638	2591	16.5848	4.92359	0.296874
AT3G59200	F-box/RNI-like superfamily protein	54.2192	49.6027	51.0068	26.7974	32.6354	31.5961	5.42728e-05	0.000546508	2871	51.6096	30.343	0.587934
AT3G59540	Ribosomal L38e protein family	260.678	295.959	288.163	157.887	155.737	178.356	9.0769e-17	3.34711e-15	784	281.6	163.994	0.582364
AT3G59550	Rad21/Rec8-like family protein	61.9319	54.8409	53.4058	26.8578	23.5094	24.1716	7.32794e-10	1.49506e-08	1417	56.7262	24.8463	0.438003
AT3G59670	unknown protein	195.638	174.09	170.442	18.4081	25.9893	18.4776	5.1479e-85	1.79308e-82	83	180.057	20.9583	0.116399
AT3G60240	eukaryotic translation initiation factor 4G	322.84	273.83	282.679	221.743	130.145	176.067	3.57888e-07	5.16294e-06	2004	293.117	175.985	0.600392
AT3G60245	Zinc-binding ribosomal protein family protein	985.096	1005.9	944.569	503.055	728.494	628.852	3.40794e-09	6.36457e-08	1548	978.521	620.134	0.633746
AT3G60260	ELMO/CED-12 family protein	134.397	154.367	138.627	67.235	99.295	72.1798	8.94792e-11	2.0289e-09	1275	142.463	79.5699	0.558529
AT3G60380	unknown protein	63.4284	72.6401	66.6002	31.8068	25.3941	33.9407	5.74645e-11	1.32692e-09	1252	67.5562	30.3806	0.449708
AT3G60957	pseudogene	6.10109	5.07786	7.36829	2.05205	1.38874	2.06547	0.00661254	0.0384568	4970	6.18241	1.83542	0.296878
AT3G60960	Tetratricopeptide repeat (TPR)-like superfamily protein	112.064	96.3725	100.757	50.9392	50.2923	49.2364	1.72441e-13	4.95554e-12	1006	103.065	50.156	0.486646
AT3G61820	Eukaryotic aspartyl protease family protein	98.0204	127.16	100.414	17.8649	16.1689	21.4921	2.29071e-46	2.89189e-44	229	108.532	18.5086	0.170537
AT3G61830	auxin response factor 18	13.4685	11.1178	12.3947	2.41418	1.98392	1.28394	1.63833e-06	2.14803e-05	2204.5	12.327	1.89401	0.153647
AT3G61920	unknown protein	7.59759	9.40741	10.5669	2.77631	5.15818	3.57271	0.00947922	0.0521294	5255	9.19064	3.83573	0.417352
AT3G62030	rotamase CYP 4	128.065	124.06	133.829	80.9354	84.9116	76.7016	4.38402e-08	7.16461e-07	1769	128.651	80.8495	0.628439
AT3G62060	Pectinacetylesterase family protein	58.1331	62.2172	61.9736	38.6873	37	38.0158	5.66795e-05	0.00056896	2880	60.7746	37.901	0.623633
AT3G62100	indole-3-acetic acid inducible 30	174.169	164.576	164.387	47.7404	42.8526	58.7822	4.67521e-41	5.21854e-39	259	167.711	49.7917	0.296891
AT3G62110	Pectin lyase-like superfamily protein	68.6085	74.5109	60.3171	39.2304	32.1394	37.2901	6.04528e-08	9.62384e-07	1816	67.8122	36.22	0.534122
AT3G62230	F-box family protein	7.77026	9.35396	9.02472	1.81064	1.58713	4.13094	0.00293639	0.0190724	4450.5	8.71631	2.50957	0.287917
AT3G62390	TRICHOME BIREFRINGENCE-LIKE 6	17.3248	14.218	14.2225	8.57034	5.75336	5.41488	0.00186005	0.0128862	4172.5	15.2551	6.57953	0.4313
AT3G62470	Pentatricopeptide repeat (PPR) superfamily protein	47.1971	42.7075	40.6112	30.6601	23.311	26.4045	0.000547932	0.00441615	3587	43.5053	26.7919	0.61583
AT3G62540	Pentatricopeptide repeat (PPR) superfamily protein	66.9394	61.843	60.6027	41.5843	41.0671	42.5375	0.000299198	0.00258204	3350	63.1284	41.7296	0.661028
AT3G62690	AtL5	12.8929	12.2403	11.7093	2.53489	1.88472	1.56306	1.63833e-06	2.14803e-05	2204.5	12.2808	1.99422	0.162385
AT3G63030	methyl-CPG-binding domain 4	109.705	100.221	103.841	37.2387	49.6971	43.2074	1.26484e-18	5.2538e-17	696	104.589	43.3811	0.414777
AT3G63290	2-oxoglutarate (2OG) and Fe(II)-dependent oxygenase superfamily protein	38.2182	32.1242	33.757	21.6673	20.7319	20.1523	0.00139169	0.0100358	4009	34.6998	20.8505	0.600883
AT4G00020	BREAST CANCER 2 like 2A	24.1166	22.1822	23.0759	11.5881	10.2172	10.4948	0.000213838	0.00190393	3246.5	23.1249	10.7667	0.465589
AT4G00340	receptor-like protein kinase 4	46.046	41.4781	46.6087	30.298	19.4424	29.1957	0.000201041	0.00180053	3227.5	44.7109	26.312	0.588492
AT4G00355	unknown protein	15.0801	13.6835	11.3666	3.80234	4.26542	1.67471	2.38917e-05	0.000257631	2681	13.3767	3.24749	0.242772
AT4G00585	unknown protein	41.6716	44.2041	46.5516	18.9513	20.8311	16.0772	2.10241e-08	3.55651e-07	1709	44.1424	18.6199	0.421813
AT4G00850	GRF1-interacting factor 3	28.2607	32.338	26.8457	10.5017	10.8123	11.9462	5.95658e-07	8.31906e-06	2070	29.1481	11.0868	0.380359
AT4G00893	unknown protein	27.7427	24.641	27.6454	14.4851	15.0778	15.1282	0.00223052	0.0150629	4281	26.6764	14.897	0.558435
AT4G01270	RING/U-box superfamily protein	63.8888	69.1658	71.2268	33.3157	36.1073	40.0813	6.6787e-08	1.05856e-06	1824	68.0938	36.5014	0.536046
AT4G01310	Ribosomal L5P family protein	60.8958	63.4465	65.9147	40.4375	42.8526	42.9283	0.00031287	0.00268559	3368	63.419	42.0728	0.66341
AT4G01580	AP2/B3-like transcriptional factor family protein	6.84934	8.28493	9.8815	1.50886	2.57909	2.45624	0.00210336	0.014301	4252	8.33859	2.1814	0.261603
AT4G01590	unknown protein	142.397	122.189	130.801	52.8706	56.5416	59.5079	4.16091e-20	1.84497e-18	652	131.796	56.3067	0.427226
AT4G02010	Protein kinase superfamily protein	163.463	162.278	153.535	86.7295	72.7105	80.3301	1.98125e-17	7.64726e-16	749	159.759	79.9234	0.500276
AT4G02060	Minichromosome maintenance (MCM2/3/5) family protein	189.019	170.082	182.208	88.5401	70.1314	82.6747	1.31061e-23	6.7903e-22	558	180.436	80.4487	0.445857
AT4G02070	MUTS homolog 6	96.1786	85.0943	87.1628	57.1557	60.5094	57.3866	9.58437e-06	0.000110834	2500	89.4786	58.3506	0.652118
AT4G02110	transcription coactivators	114.827	121.815	111.895	76.1071	64.3781	74.5244	6.736e-08	1.06589e-06	1827	116.179	71.6699	0.616891
AT4G02290	glycosyl hydrolase 9B13	33.9014	31.6431	27.5311	2.83666	1.78552	2.62371	2.7549e-20	1.23098e-18	647	31.0252	2.4153	0.0778496
AT4G02500	UDP-xylosyltransferase 2	24.2893	24.3203	24.9608	15.3301	9.5228	15.7422	0.0018699	0.0129482	4175	24.5234	13.5317	0.551786
AT4G02510	translocon at the outer envelope membrane of chloroplasts 159	125.878	126.305	130.573	69.4681	74.992	80.7767	9.19075e-10	1.85909e-08	1429	127.585	75.0789	0.58846
AT4G02580	NADH-ubiquinone oxidoreductase 24 kDa subunit, putative	88.2356	89.0497	92.9889	55.8883	61.6006	51.6926	1.34768e-06	1.79215e-05	2174	90.0914	56.3938	0.625962
AT4G02800	unknown protein	60.3778	66.8674	67.0571	28.6684	35.7105	35.6712	3.44659e-08	5.70028e-07	1748	64.7674	33.35	0.51492
AT4G03210	xyloglucan endotransglucosylase/hydrolase 9	28.8939	31.0017	31.4152	3.56092	2.77748	3.96347	1.71363e-17	6.68839e-16	740	30.4369	3.43396	0.112822
AT4G03230	S-locus lectin protein kinase family protein	40.9234	40.0349	38.3265	15.0283	12.1019	12.9511	2.6627e-10	5.72331e-09	1345	39.7616	13.3604	0.336013
AT4G03620	myosin heavy chain-related	6.04354	8.01768	4.56948	0.6639	1.78552	1.11647	0.00260028	0.0171396	4385	6.21023	1.18863	0.191399
AT4G04610	APS reductase 1	21.5265	19.0821	18.4493	6.39758	6.24933	7.03377	1.29953e-05	0.000147447	2547.5	19.6859	6.56023	0.333244
AT4G06597	pseudogene	45.7582	44.4179	49.5217	32.8329	28.4692	23.1109	0.000223246	0.00197553	3267	46.566	28.1377	0.604254
AT4G08685	Pollen Ole e 1 allergen and extensin family protein	154.139	165.431	161.645	52.086	75.984	74.8594	2.4567e-23	1.26151e-21	563	160.405	67.6431	0.421701
AT4G08770	Peroxidase superfamily protein	242.432	246.463	273.369	84.3756	85.4076	72.4031	2.95627e-51	4.14882e-49	206	254.088	80.7288	0.31772
AT4G08780	Peroxidase superfamily protein	18.3033	21.0063	23.2472	7.24254	7.83647	6.92212	9.83561e-06	0.000113421	2506.5	20.8523	7.33371	0.351698
AT4G08940	Ubiquitin carboxyl-terminal hydrolase family protein	10.7057	9.24705	10.6812	1.14674	1.88472	2.45624	1.29257e-05	0.000146772	2546	10.2113	1.82923	0.179138
AT4G09320	Nucleoside diphosphate kinase family protein	801.373	888.786	953.479	424.051	489.531	450.105	3.82999e-29	2.56902e-27	431	881.213	454.562	0.515837
AT4G09350	Chaperone DnaJ-domain superfamily protein	11.6842	12.4541	11.5379	3.25914	3.27346	3.74018	0.000156567	0.0014409	3140.5	11.8921	3.42426	0.287945
AT4G10450	Ribosomal protein L6 family	213.711	231.818	233.558	129.702	149.984	141.736	1.8144e-12	4.80792e-11	1091	226.362	140.474	0.620572
AT4G12110	sterol-4alpha-methyl oxidase 1-1	344.079	316.324	337.799	101.939	105.346	104.167	9.25679e-69	2.2873e-66	117	332.734	103.817	0.312013
AT4G12160	pseudogene	46.3338	55.4289	54.0912	23.4779	31.5443	32.5451	1.14158e-05	0.000130498	2529	51.9513	29.1891	0.561855
AT4G12390	pectin methylesterase inhibitor 1	21.066	23.9996	24.0469	8.14786	14.7802	13.7326	0.00244369	0.0162845	4337.5	23.0375	12.2202	0.530449
AT4G12420	Cupredoxin superfamily protein	728.505	757.457	714.895	295.435	234.995	295.809	1.8098e-63	3.76413e-61	139	733.619	275.413	0.375417
AT4G12910	serine carboxypeptidase-like 20	136.872	147.418	136.57	79.9094	81.5389	72.2357	2.61548e-12	6.81816e-11	1109	140.287	77.8947	0.555253
AT4G13280	terpenoid synthase 12	11.6266	10.7971	13.8227	2.59525	4.06703	1.78635	2.54767e-05	0.000273397	2693.5	12.0821	2.81621	0.233089
AT4G13300	terpenoid synthase 13	43.1106	39.5004	37.9267	7.54432	11.2091	10.9414	3.76191e-14	1.13288e-12	960	40.1792	9.89829	0.246353
AT4G13990	Exostosin family protein	17.6701	19.6166	19.0776	3.3195	3.27346	3.40524	6.92211e-09	1.25152e-07	1598.5	18.7881	3.33273	0.177385
AT4G14120	unknown protein	9.03653	6.62795	8.45354	1.93135	2.87668	2.56788	0.00332824	0.0213252	4512	8.03934	2.45864	0.305826
AT4G14130	xyloglucan endotransglucosylase/hydrolase 15	9.43943	11.9731	12.7374	4.70765	4.6622	4.57753	0.00551838	0.0329552	4840	11.3833	4.64913	0.408416
AT4G14320	Zinc-binding ribosomal protein family protein	417.234	445.943	467.686	251.859	353.633	278.057	8.83636e-08	1.37418e-06	1859	443.621	294.517	0.663892
AT4G14560	indole-3-acetic acid inducible	87.3723	88.7824	73.8542	19.3738	29.5603	24.2274	8.41386e-24	4.42263e-22	550	83.3363	24.3872	0.292636
AT4G14920	Acyl-CoA N-acyltransferase with RING/FYVE/PHD-type zinc finger protein	49.557	50.4045	50.3785	33.1346	27.0805	33.55	0.000329293	0.00280988	3388	50.1133	31.255	0.623687
AT4G15000	Ribosomal L27e protein family	710.317	705.983	738.713	403.168	514.132	465.233	3.1845e-14	9.67057e-13	952	718.338	460.845	0.641543
AT4G15090	FRS (FAR1 Related Sequences) transcription factor family	52.2046	48.4802	45.7519	33.7382	24.303	35.0014	0.000597149	0.0047729	3617	48.8123	31.0142	0.635377
AT4G15450	Senescence/dehydration-associated protein-related	29.8723	31.5896	36.613	9.9585	12.3003	10.6623	1.13677e-08	1.99055e-07	1651	32.6916	10.9737	0.335673
AT4G16030	Ribosomal protein L19e family protein	50.6506	51.2597	48.4936	28.427	34.1234	34.0524	0.000565859	0.00454543	3599	50.1346	32.2009	0.642289
AT4G16141	GATA type zinc finger transcription factor family protein	69.2992	67.9899	70.7127	27.0388	36.8016	32.4893	1.22588e-10	2.74517e-09	1291	69.3339	32.1099	0.46312
AT4G16340	guanyl-nucleotide exchange factors;GTPase binding;GTP binding	71.0259	63.7673	59.1748	47.9215	37.0992	36.5644	4.66458e-05	0.000475672	2835	64.656	40.5284	0.626831
AT4G16370	oligopeptide transporter	296.306	337.865	242.982	12.9159	15.4745	14.6816	2.41923e-120	1.48808e-117	47	292.384	14.3573	0.0491043
AT4G16450	unknown protein	93.8763	109.682	96.6445	47.2576	67.2547	54.7629	6.20727e-09	1.12917e-07	1589	100.068	56.4251	0.56387
AT4G16480	inositol transporter 4	23.4259	23.3582	21.7621	12.9159	12.0027	12.6719	0.00244369	0.0162845	4337.5	22.8487	12.5302	0.548397
AT4G16720	Ribosomal protein L23/L15e family protein	778.983	781.723	808.055	448.736	537.542	501.016	4.45017e-21	2.07507e-19	620	789.587	495.765	0.627878
AT4G17390	Ribosomal protein L23/L15e family protein	649.479	686.313	694.447	336.959	394.204	372.287	7.08301e-35	6.41912e-33	319	676.746	367.817	0.543508
AT4G17460	Homeobox-leucine zipper protein 4 (HB-4) / HD-ZIP protein	25.0951	29.2378	28.3879	7.90644	10.5148	8.03859	4.03078e-08	6.6135e-07	1761.5	27.5736	8.81993	0.319869
AT4G17610	tRNA/rRNA methyltransferase (SpoU) family protein	69.5294	64.3018	63.5729	40.7997	30.7507	32.3777	6.98584e-08	1.10241e-06	1832	65.8014	34.6427	0.526473
AT4G17710	homeodomain GLABROUS 4	41.2687	38.2176	37.584	16.4164	13.193	18.6451	7.88796e-08	1.23528e-06	1846	39.0234	16.0848	0.412184
AT4G17790	SNARE associated Golgi protein family	28.0305	21.6477	23.7042	2.41418	2.18231	2.90282	5.83094e-15	1.86474e-13	904	24.4608	2.49977	0.102195
AT4G17980	NAC domain containing protein 71	15.2527	16.463	14.1083	3.86269	3.37266	4.24259	3.31763e-06	4.14309e-05	2315	15.2747	3.82598	0.250479
AT4G18100	Ribosomal protein L32e	751.125	794.872	797.374	411.316	508.676	457.697	2.85088e-22	1.39693e-20	590	781.124	459.23	0.587909
AT4G18600	SCAR family protein	54.8523	54.1995	55.6905	36.6956	35.8097	32.8242	0.000314986	0.00270215	3370	54.9141	35.1098	0.639359
AT4G18630	Protein of unknown function (DUF688)	30.2752	29.9327	30.1014	4.28517	4.56301	5.52653	9.31858e-15	2.92191e-13	922	30.1031	4.79157	0.159172
AT4G18670	Leucine-rich repeat (LRR) family protein	6.04354	8.12458	6.68286	1.68993	2.47989	2.12129	0.00592647	0.035052	4886.5	6.95033	2.09704	0.301718
AT4G18700	CBL-interacting protein kinase 12	75.573	68.2037	74.0256	45.2055	48.4075	45.1612	2.65314e-05	0.000283558	2705	72.6007	46.2581	0.637158
AT4G18730	ribosomal protein L16B	385.117	374.425	397.373	225.485	256.62	246.573	1.92786e-17	7.47111e-16	746	385.639	242.892	0.629844
AT4G18820	AAA-type ATPase family protein	24.2317	24.5875	20.734	13.1573	12.5979	14.9607	0.00759434	0.043134	5088.5	23.1844	13.572	0.585391
AT4G19020	chromomethylase 2	77.7602	79.4284	76.5388	43.1535	29.2628	37.7925	2.07084e-11	5.01828e-10	1193	77.9091	36.7363	0.471527
AT4G19130	Replication factor-A protein 1-related	65.6731	63.4465	59.6317	43.3949	37.2976	43.1516	0.000285962	0.0024715	3345	62.9171	41.2814	0.656123
AT4G19710	aspartate kinase-homoserine dehydrogenase ii	25.0951	21.1132	25.075	12.3123	11.4075	12.3928	0.000924812	0.00697712	3832	23.7611	12.0376	0.506608
AT4G19730	Glycosyl hydrolase superfamily protein	25.9009	24.3203	23.8184	8.50999	11.6059	10.9972	3.28428e-05	0.000344515	2756	24.6799	10.371	0.420223
AT4G20050	Pectin lyase-like superfamily protein	4.71971	4.43645	3.48423	0.362127	0.892762	0.669883	0.00738645	0.0421604	5064	4.21346	0.641591	0.152272
AT4G20310	Peptidase M50 family protein	42.2472	36.5072	37.6411	18.7099	27.9732	20.3756	0.000281654	0.00243864	3338	38.7985	22.3529	0.576128
AT4G20320	CTP synthase family protein	35.1676	33.1397	37.0699	21.3655	21.4263	21.4362	0.00158972	0.0112396	4089	35.1258	21.4093	0.609506
AT4G20325	unknown protein	14.7923	11.5989	16.1074	4.52659	4.7614	5.52653	0.000307291	0.00264477	3359	14.1662	4.93817	0.348588
AT4G20430	Subtilase family protein	19.5695	20.0976	19.0776	6.27687	4.26542	8.65265	6.42973e-06	7.64323e-05	2432	19.5816	6.39831	0.326752
AT4G20940	Leucine-rich receptor-like protein kinase family protein	31.8293	30.5741	30.5013	8.50999	7.0429	7.42453	3.62235e-11	8.53481e-10	1227	30.9682	7.65914	0.247323
AT4G21070	breast cancer susceptibility1	103.373	106.742	98.7008	45.447	45.4317	45.7195	1.5284e-16	5.55801e-15	795	102.939	45.5327	0.442329
AT4G21770	Pseudouridine synthase family protein	24.2317	20.5787	21.6479	12.1313	12.1019	12.0579	0.00293334	0.0190611	4449	22.1528	12.097	0.546072
AT4G21820	binding;calmodulin binding	37.2973	35.8657	34.0426	17.6839	23.9062	24.5624	0.00226784	0.0152544	4297	35.7352	22.0508	0.617061
AT4G21990	APS reductase 3	115.403	115.882	95.9591	63.7947	63.4853	76.7016	3.90497e-07	5.59208e-06	2018	109.081	67.9939	0.623332
AT4G22010	SKU5 similar 4	76.8968	110.644	69.7417	7.42361	9.91958	9.32253	8.89903e-39	8.99549e-37	286	85.7608	8.88857	0.103644
AT4G22130	STRUBBELIG-receptor family 8	28.8363	33.6208	28.8448	16.175	12.9946	12.7836	2.59866e-05	0.000278455	2697.5	30.434	13.9844	0.4595
AT4G22140	PHD finger family protein / bromo-adjacent homology (BAH) domain-containing protein	57.2697	62.0034	54.7195	34.7642	38.2896	38.2391	0.000228961	0.002023	3272	57.9975	37.0976	0.639642
AT4G22212	Arabidopsis defensin-like protein	7.48247	8.9798	8.22506	0.965673	2.57909	2.23294	0.000878353	0.00668779	3795	8.22911	1.9259	0.234035
AT4G22753	sterol 4-alpha methyl oxidase 1-3	63.3132	69.8072	70.7127	39.5322	38.0912	44.7147	6.58971e-06	7.82054e-05	2436	67.9444	40.7794	0.600187
AT4G22756	sterol C4-methyl oxidase 1-2	18.476	19.7235	18.792	6.88042	8.72923	8.70847	0.000317816	0.00271836	3380	18.9971	8.10604	0.426698
AT4G22780	ACT domain repeat 7	25.7858	26.0307	23.3043	9.53602	8.72923	9.37836	4.04055e-06	4.97921e-05	2346	25.0403	9.21453	0.367989
AT4G22900	Protein of unknown function (DUF1191)	4.25925	3.15362	3.42711	0	0.0991958	0	0.000976716	0.00731765	3857	3.61333	0.0330653	0.00915092
AT4G23300	cysteine-rich RLK (RECEPTOR-like protein kinase) 22	16.6341	14.6991	14.7366	2.29347	5.85255	4.29841	8.23314e-06	9.63254e-05	2471	15.3566	4.14815	0.270122
AT4G23490	Protein of unknown function (DUF604)	17.6126	17.8527	17.9352	5.25084	6.34853	4.745	9.1128e-06	0.000105761	2491	17.8002	5.44813	0.306072
AT4G23720	Protein of unknown function (DUF1191)	45.528	53.4512	49.6931	21.3052	27.4772	24.3391	3.77266e-07	5.41816e-06	2013	49.5574	24.3738	0.49183
AT4G23740	Leucine-rich repeat protein kinase family protein	42.0745	46.4491	43.3529	31.3844	27.7748	28.6375	0.00365625	0.0230892	4577	43.9588	29.2656	0.665749
AT4G23750	cytokinin response factor 2	42.3048	34.1553	39.4118	22.0898	20.3351	24.2832	0.000361722	0.00305682	3421	38.6239	22.236	0.575706
AT4G23820	Pectin lyase-like superfamily protein	52.6075	64.1949	61.8593	38.2044	30.3539	35.2805	9.80426e-06	0.00011315	2505	59.5539	34.6129	0.581203
AT4G24210	F-box family protein	38.0455	36.3468	37.1841	23.2365	24.4022	25.3439	0.00508231	0.0307313	4781	37.1921	24.3275	0.654104
AT4G24530	O-fucosyltransferase family protein	26.7642	32.3914	27.474	18.7099	17.8552	18.9242	0.00905722	0.0502291	5212.5	28.8765	18.4964	0.640535
AT4G24570	dicarboxylate carrier 2	24.6346	24.1599	23.0188	8.44964	9.91958	8.87594	6.92078e-06	8.18992e-05	2442.5	23.9378	9.08172	0.379389
AT4G24670	tryptophan aminotransferase related 2	17.9579	16.5699	14.2225	8.81176	7.0429	8.98759	0.00709025	0.0407837	5025	16.2501	8.28075	0.509582
AT4G24710	P-loop containing nucleoside triphosphate hydrolases superfamily protein	35.9734	34.6364	33.757	21.4259	14.681	20.2081	0.00013953	0.00130123	3100	34.7889	18.7717	0.539587
AT4G24780	Pectin lyase-like superfamily protein	466.619	532.534	455.691	26.556	31.6435	35.2805	1.30656e-202	2.51817e-199	15	484.948	31.16	0.0642543
AT4G24790	AAA-type ATPase family protein	43.6861	40.0884	35.185	13.1573	15.177	14.5699	1.94496e-09	3.7536e-08	1498	39.6532	14.3014	0.360662
AT4G25240	SKU5 similar 1	86.8542	95.0362	90.3615	46.473	37.992	36.8435	1.36305e-14	4.23719e-13	930	90.7506	40.4362	0.445575
AT4G25340	FK506 BINDING PROTEIN 53	371.764	385.383	381.152	131.513	170.617	153.682	1.33859e-48	1.77517e-46	218	379.433	151.937	0.400432
AT4G25540	homolog of DNA mismatch repair protein MSH3	31.1962	30.6275	33.9284	20.762	14.5818	23.1109	0.00275449	0.0180041	4423	31.9174	19.4849	0.61048
AT4G25740	RNA binding Plectin/S10 domain-containing protein	380.282	400.456	408.569	227.959	271.995	271.916	9.02786e-14	2.63898e-12	989	396.436	257.29	0.649009
AT4G25880	pumilio 6	102.165	97.4415	99.0435	66.6918	65.7668	63.918	9.46921e-06	0.000109677	2496	99.5498	65.4588	0.657548
AT4G25890	60S acidic ribosomal protein family	123.173	141.592	144.453	67.9592	78.2655	77.3156	3.62648e-12	9.31926e-11	1125	136.406	74.5134	0.546262
AT4G26760	microtubule-associated protein 65-2	26.1311	24.1599	24.8465	9.17389	7.43968	7.8153	2.77687e-07	4.06478e-06	1975	25.0459	8.14296	0.325122
AT4G26840	small ubiquitin-like modifier 1	150.858	167.195	165.187	80.694	112.29	106.176	3.94968e-09	7.31956e-08	1560	161.08	99.72	0.619071
AT4G27090	Ribosomal protein L14	886.098	977.836	950.223	538.121	645.368	616.739	1.35364e-16	4.94111e-15	792	938.052	600.076	0.639704
AT4G27230	histone H2A 2	46.8518	38.9125	46.2089	19.5549	23.9062	21.6037	2.08722e-06	2.69985e-05	2235	43.991	21.6883	0.493015
AT4G27510	unknown protein	7.94293	7.42971	6.39727	1.93135	2.2815	3.18194	0.00813263	0.0457407	5138	7.25664	2.46493	0.339679
AT4G27950	cytokinin response factor 4	10.1877	8.12458	7.93947	1.93135	2.57909	2.90282	0.00131939	0.00956702	3986.5	8.75057	2.47109	0.282391
AT4G28250	expansin B3	96.3512	141.165	94.9881	11.9502	14.0858	13.7884	7.6852e-44	9.33525e-42	238	110.835	13.2748	0.119771
AT4G28310	unknown protein	34.6496	34.476	42.3248	16.5371	25.5925	15.6306	4.20341e-05	0.000431689	2815	37.1501	19.2534	0.51826
AT4G28430	Reticulon family protein	37.0095	39.0194	42.2106	18.046	27.4772	25.3439	0.000778084	0.00601776	3738	39.4131	23.6224	0.599353
AT4G28640	indole-3-acetic acid inducible 11	14.4469	14.3784	12.7945	7.18219	6.74531	6.58718	0.00715378	0.0410593	5035.5	13.8733	6.83823	0.492906
AT4G28700	ammonium transporter 1;4	6.73423	8.60564	8.05371	3.25914	1.88472	2.12129	0.00522475	0.031429	4806	7.79786	2.42172	0.310562
AT4G28780	GDSL-like Lipase/Acylhydrolase superfamily protein	18.0155	17.6389	18.4493	1.81064	4.36461	3.96347	2.00197e-08	3.39654e-07	1702.5	18.0346	3.37957	0.187394
AT4G29190	Zinc finger C-x8-C-x5-C-x3-H type family protein	11.2813	9.35396	11.7093	2.83666	2.97587	4.07512	0.000941319	0.00708317	3841.5	10.7815	3.29589	0.305698
AT4G29360	O-Glycosyl hydrolases family 17 protein	69.587	80.4975	74.9966	25.6507	21.3271	25.0648	1.7629e-19	7.60677e-18	670	75.027	24.0142	0.320074
AT4G29390	Ribosomal protein S30 family protein	241.511	255.229	260.632	110.328	161.59	130.962	2.29053e-16	8.23622e-15	804	252.457	134.293	0.531945
AT4G30010	unknown protein	162.082	199.533	201.685	93.127	108.421	94.8442	4.07779e-15	1.32608e-13	889	187.767	98.7974	0.526171
AT4G30020	PA-domain containing subtilase family protein	271.614	260.093	252.692	122.761	103.164	105.004	9.98669e-36	9.2537e-34	312	261.466	110.31	0.421888
AT4G30090	embryo defective 1353	34.1316	33.9415	32.786	14.7265	14.5818	13.0069	8.78698e-07	1.19939e-05	2117.5	33.6197	14.1051	0.419547
AT4G30330	Small nuclear ribonucleoprotein family protein	59.6296	67.1881	64.3725	36.7559	42.1582	45.7195	0.000156396	0.0014404	3139	63.7301	41.5445	0.651883
AT4G30560	cyclic nucleotide gated channel 9	38.2757	37.3624	37.0699	21.9087	17.756	20.5989	6.85319e-05	0.00067689	2926.5	37.5693	20.0879	0.534688
AT4G30650	Low temperature and salt responsive protein family	13.8138	17.6389	13.9369	1.62957	1.58713	2.23294	4.21933e-09	7.77939e-08	1567.5	15.1299	1.81655	0.120064
AT4G30800	Nucleic acid-binding, OB-fold-like protein	67.8603	68.6313	72.5976	37.0577	48.7051	43.5982	1.28647e-05	0.000146137	2545	69.6964	43.1203	0.618688
AT4G30810	serine carboxypeptidase-like 29	74.7096	78.0922	79.1662	44.2399	42.059	36.7877	7.76325e-09	1.39142e-07	1613	77.3227	41.0289	0.530619
AT4G31700	ribosomal protein S6	727.469	710.366	736.943	391.037	469.89	446.756	3.65826e-24	1.95853e-22	540	724.926	435.894	0.601295
AT4G31840	early nodulin-like protein 15	101.474	130.207	127.945	60.1735	88.8794	78.3763	2.17754e-06	2.80663e-05	2243	119.875	75.8097	0.632404
AT4G32240	unknown protein	44.6646	51.8476	48.4936	26.3146	33.5282	29.9772	0.00040636	0.00338653	3469	48.3353	29.94	0.619423
AT4G32880	homeobox gene 8	246.346	209.154	235.842	63.9758	53.9625	62.3549	7.2501e-58	1.31e-55	160	230.448	60.0977	0.260787
AT4G32920	glycine-rich protein	41.6716	40.8367	37.7553	26.6164	22.9142	18.6451	0.000183797	0.00166205	3196.5	40.0879	22.7252	0.566885
AT4G33010	glycine decarboxylase P-protein 1	70.9108	59.4912	64.2583	40.0754	30.9491	38.4066	9.37641e-07	1.27145e-05	2132	64.8868	36.477	0.562164
AT4G33495	Ubiquitin carboxyl-terminal hydrolase family protein	109.647	100.969	97.7297	42.6707	40.8687	38.8532	8.91965e-20	3.89527e-18	662	102.782	40.7975	0.396932
AT4G33520	P-type ATP-ase 1	76.5515	85.3615	78.3666	46.9558	45.9277	54.3721	2.12877e-06	2.74744e-05	2240	80.0932	49.0852	0.612851
AT4G33680	Pyridoxal phosphate (PLP)-dependent transferases superfamily protein	167.838	155.329	166.5	103.086	103.461	111.312	1.12595e-08	1.974e-07	1649	163.222	105.953	0.649133
AT4G33865	Ribosomal protein S14p/S29e family protein	378.843	418.202	453.806	213.052	224.778	246.628	7.36947e-21	3.40338e-19	626	416.951	228.153	0.547193
AT4G33870	Peroxidase superfamily protein	17.6126	22.7702	22.5047	11.2259	8.13405	10.6065	0.000811293	0.00624887	3752	20.9625	9.98882	0.476509
AT4G34100	RING/U-box superfamily protein	150.628	150.198	155.248	117.872	81.7373	104.223	7.36761e-07	1.01767e-05	2093	152.025	101.277	0.666191
AT4G34160	CYCLIN D3;1	179.119	153.351	183.75	38.6873	42.9518	39.244	2.98119e-51	4.16359e-49	207	172.074	40.2943	0.234169
AT4G34580	Sec14p-like phosphatidylinositol transfer family protein	151.491	144.318	142.739	47.1369	46.2252	45.1054	1.63836e-34	1.44847e-32	327	146.183	46.1559	0.315741
AT4G34620	small subunit ribosomal protein 16	75.055	86.3771	97.1014	47.7404	68.7427	52.4741	2.98596e-05	0.000315742	2734	86.1778	56.3191	0.653522
AT4G34740	GLN phosphoribosyl pyrophosphate amidotransferase 2	76.609	69.9676	74.0256	6.15616	4.86059	7.98277	8.6889e-45	1.06439e-42	236	73.5341	6.33317	0.0861257
AT4G34750	SAUR-like auxin-responsive protein family	29.9299	27.5274	28.5021	19.1324	14.4826	17.6961	0.00352641	0.0224169	4547	28.6531	17.1037	0.596922
AT4G34980	subtilisin-like serine protease 2	23.3683	28.436	25.9889	15.3904	13.5898	18.031	0.00705746	0.0406436	5020	25.9311	15.6704	0.60431
AT4G35100	plasma membrane intrinsic protein 3	519.456	609.023	612.824	322.776	399.957	397.631	1.53173e-10	3.4037e-09	1301	580.434	373.455	0.643406
AT4G35550	WUSCHEL related homeobox 13	20.9509	20.5787	18.9633	11.7088	10.9115	11.2764	0.00732104	0.0418614	5056	20.1643	11.2989	0.560341
AT4G35920	PLAC8 family protein	21.0085	21.9684	22.3333	8.57034	8.82843	8.82012	5.3234e-05	0.000536422	2867.5	21.7701	8.73963	0.401451
AT4G35930	F-box family protein	28.5485	28.1688	28.6735	13.8815	14.7802	12.6719	8.08592e-05	0.000787349	2969	28.4636	13.7779	0.484053
AT4G36180	Leucine-rich receptor-like protein kinase family protein	28.4334	25.8704	26.9599	16.1147	13.7882	13.4535	0.000821999	0.00632357	3758	27.0879	14.4521	0.533527
AT4G36280	Histidine kinase-, DNA gyrase B-, and HSP90-like ATPase family protein	32.6351	29.3447	31.1296	10.9242	15.9705	13.6209	4.97095e-06	6.04079e-05	2379	31.0365	13.5052	0.43514
AT4G36360	beta-galactosidase 3	136.411	155.65	123.662	26.6164	24.303	27.1861	2.96441e-50	4.04251e-48	212	138.574	26.0351	0.187879
AT4G36660	Protein of unknown function (DUF1195)	32.6927	36.8813	37.2984	22.3915	22.1207	21.4362	0.00226784	0.0152544	4297	35.6241	21.9828	0.617077
AT4G37100	Pyridoxal phosphate (PLP)-dependent transferases superfamily protein	30.7357	28.9705	28.6164	14.2437	15.3753	17.0262	0.000528635	0.00427968	3570.5	29.4409	15.5484	0.528123
AT4G37390	Auxin-responsive GH3 family protein	12.8353	12.4007	11.4237	0.422482	0.396783	0.614059	2.84276e-10	6.10127e-09	1347	12.2199	0.477775	0.0390981
AT4G37400	cytochrome P450, family 81, subfamily F, polypeptide 3	11.6842	13.8973	15.8789	6.69935	3.27346	3.46106	0.000113746	0.00107746	3052	13.8201	4.47796	0.324017
AT4G37590	Phototropic-responsive NPH3 family protein	56.1186	57.2997	57.5754	31.8672	20.2359	21.4362	3.12884e-10	6.68549e-09	1353	56.9979	24.5131	0.430071
AT4G37650	GRAS family transcription factor	48.9814	44.311	42.439	12.5537	12.4987	15.5189	1.97058e-13	5.62382e-12	1013	45.2438	13.5238	0.298909
AT4G37750	Integrase-type DNA-binding superfamily protein	57.615	49.3354	53.6914	17.8046	15.7721	15.3515	4.0465e-15	1.31739e-13	888	53.5473	16.3094	0.304579
AT4G38210	expansin A20	14.4469	15.3405	14.8508	5.55262	7.0429	5.52653	0.000898989	0.00681431	3814	14.8794	6.04068	0.405976
AT4G38220	Peptidase M20/M25/M40 family protein	21.9294	23.3582	22.5618	12.6141	13.0938	13.6768	0.00652592	0.0380708	4954	22.6165	13.1282	0.580473
AT4G38430	rho guanyl-nucleotide exchange factor 1	64.2342	55.6961	62.0307	34.4624	31.3459	34.0524	1.20832e-06	1.61426e-05	2164	60.6537	33.2869	0.548803
AT4G38660	Pathogenesis-related thaumatin superfamily protein	9.95745	10.5299	11.7093	3.13844	2.2815	2.06547	7.03164e-05	0.00069168	2938.5	10.7322	2.49514	0.232491
AT4G38740	rotamase CYP 1	48.6361	55.322	57.5754	21.3052	41.563	33.6616	4.78664e-05	0.000485721	2849	53.8445	32.1766	0.597584
AT4G38870	F-box and associated interaction domains-containing protein	14.2743	12.8283	14.7366	3.9834	6.44773	4.57753	0.000460484	0.00379384	3509	13.9464	5.00289	0.358723
AT4G38880	GLN phosphoribosyl pyrophosphate amidotransferase 3	33.0956	25.8704	25.9889	13.6401	11.7051	13.3977	4.42356e-05	0.000453011	2823	28.3183	12.9143	0.456041
AT4G38950	ATP binding microtubule motor family protein	23.0806	18.8683	20.0486	11.0449	11.7051	8.09441	0.00171517	0.012012	4127.5	20.6658	10.2815	0.497511
AT4G39170	Sec14p-like phosphatidylinositol transfer family protein	105.503	105.352	105.384	31.9275	26.7829	29.3632	2.02628e-31	1.51761e-29	386	105.413	29.3579	0.278503
AT4G39630	unknown protein	40.2327	47.5715	48.0938	26.6767	25.8901	28.2467	0.000230925	0.00203787	3276	45.2993	26.9378	0.594663
AT4G39800	myo-inositol-1-phosphate synthase 1	16.1737	14.5922	13.8798	3.25914	4.86059	5.74983	6.53956e-05	0.000647905	2917.5	14.8819	4.62319	0.310659
AT5G01120	Protein of unknown function (DUF674)	84.552	74.4575	80.8227	28.9098	34.7185	32.9917	2.34176e-15	7.85385e-14	862	79.944	32.2067	0.402865
AT5G01170	Protein of unknown function (DUF740)	13.9865	10.904	12.3947	5.3112	4.46381	5.52653	0.00318747	0.0205188	4491	12.4284	5.10051	0.410392
AT5G01240	like AUXIN RESISTANT 1	35.7432	34.1553	33.243	11.8898	13.193	14.9049	1.38116e-07	2.09823e-06	1903	34.3805	13.3293	0.387698
AT5G01410	Aldolase-type TIM barrel family protein	266.088	242.027	273.483	122.339	115.266	124.263	2.93657e-29	1.99287e-27	426	260.533	120.622	0.462984
AT5G01630	BRCA2-like B	47.8303	47.4112	43.0102	28.3063	26.6837	24.2274	5.8636e-05	0.00058636	2891	46.0839	26.4058	0.572994
AT5G01710	methyltransferases	93.9338	97.0673	94.3026	52.4481	36.8016	43.989	6.1285e-14	1.82091e-12	972.5	95.1013	44.4129	0.467006
AT5G01712	conserved peptide upstream open reading frame 48	93.9338	97.0673	94.3026	52.4481	36.8016	43.989	6.1285e-14	1.82091e-12	972.5	95.1013	44.4129	0.467006
AT5G01770	HEAT repeat ;WD domain, G-beta repeat protein protein	29.6997	29.024	29.7587	10.8035	14.2842	11.0531	2.37512e-06	3.03826e-05	2260	29.4941	12.0469	0.408451
AT5G02610	Ribosomal L29 family protein	186.083	196.487	211.852	116.243	139.965	116.504	2.03019e-10	4.42631e-09	1326	198.141	124.237	0.627015
AT5G02870	Ribosomal protein L4/L1 family	1159.15	1087.09	1182.01	646.095	666.199	685.569	1.37986e-42	1.61505e-40	247	1142.75	665.954	0.582765
AT5G02960	Ribosomal protein S12/S23 family protein	788.192	817.055	830.446	445.779	456.102	447.314	2.09063e-51	2.96275e-49	204	811.898	449.732	0.553927
AT5G03710	unknown protein	51.2837	50.1372	55.2907	37.1784	32.0402	26.6837	0.000152118	0.00140368	3133	52.2372	31.9674	0.611967
AT5G04760	Duplicated homeodomain-like superfamily protein	9.38187	9.83502	9.76726	2.59525	3.07507	3.62853	0.00165899	0.0116694	4109	9.66138	3.09962	0.320825
AT5G04870	calcium dependent protein kinase 1	192.587	190.553	171.355	117.631	100.585	99.5892	1.63315e-13	4.70732e-12	1003	184.832	105.935	0.573141
AT5G04885	Glycosyl hydrolase family protein	27.3398	31.6431	31.3581	12.252	10.2172	12.6719	6.38558e-07	8.87961e-06	2079	30.1137	11.7137	0.388983
AT5G05250	unknown protein	19.512	21.8615	19.7059	0.6639	1.68633	1.11647	4.7654e-15	1.53759e-13	896	20.3598	1.15557	0.0567573
AT5G05560	E3 ubiquitin ligase, putative	49.1541	46.5025	46.8943	40.4979	23.311	30.2005	0.00176851	0.0123258	4148	47.517	31.3365	0.65948
AT5G05590	phosphoribosylanthranilate isomerase 2	113.964	103.535	99.2148	60.3545	72.0161	66.0951	6.53922e-07	9.08888e-06	2080	105.571	66.1553	0.626641
AT5G05690	Cytochrome P450 superfamily protein	49.3843	49.7096	52.2634	3.3195	3.57105	3.40524	9.72958e-34	8.15311e-32	345	50.4524	3.43193	0.068023
AT5G05840	Protein of unknown function (DUF620)	5.64063	6.09343	6.51151	0.362127	1.78552	1.17229	0.0014901	0.010642	4046.5	6.08186	1.10665	0.181959
AT5G05860	UDP-glucosyl transferase 76C2	32.2898	31.1086	34.4425	19.8566	23.2118	21.0455	0.00932599	0.0515318	5232	32.6136	21.3713	0.655288
AT5G06000	eukaryotic translation initiation factor 3G2	40.2327	37.8434	36.8414	22.2708	24.2038	24.2832	0.00155108	0.0110149	4071	38.3058	23.5859	0.615727
AT5G06050	Putative methyltransferase family protein	106.884	103.963	102.071	65.364	52.4746	59.2846	3.14272e-09	5.91125e-08	1537	104.306	59.041	0.566038
AT5G06190	unknown protein	24.1166	25.6566	25.0179	11.6484	14.8794	13.1744	0.0014155	0.0101796	4020	24.9304	13.2341	0.530841
AT5G06870	polygalacturonase inhibiting protein 2	150.628	178.687	159.303	82.9875	101.775	94.6209	5.01458e-12	1.27056e-10	1141	162.873	93.1278	0.571782
AT5G06940	Leucine-rich repeat receptor-like protein kinase family protein	7.54003	9.24705	9.02472	0.905318	0.991958	0.111647	3.0348e-06	3.82017e-05	2295.5	8.60394	0.669641	0.0778296
AT5G07090	Ribosomal protein S4 (RPS4A) family protein	684.761	737.733	716.609	413.308	452.73	431.739	5.54452e-30	3.90005e-28	411	713.034	432.592	0.606692
AT5G07310	Integrase-type DNA-binding superfamily protein	69.7597	67.5088	60.6027	27.401	38.3888	37.5134	4.76503e-08	7.72181e-07	1784	65.9571	34.4344	0.522073
AT5G07320	Mitochondrial substrate carrier family protein	42.7077	45.487	43.9812	31.6258	27.5764	27.9118	0.00287015	0.0186673	4445	44.0586	29.038	0.659076
AT5G07400	forkhead-associated domain-containing protein / FHA domain-containing protein	32.0595	27.955	24.3325	21.3052	12.3995	19.8732	0.00809581	0.045606	5131.5	28.1157	17.8593	0.635207
AT5G08020	RPA70-kDa subunit B	43.2832	38.0572	43.1816	13.0969	17.9544	11.5555	9.13779e-11	2.07032e-09	1276	41.5073	14.2023	0.342163
AT5G08130	basic helix-loop-helix (bHLH) DNA-binding superfamily protein	122.195	109.682	101.842	67.5971	78.8607	71.3983	2.81856e-06	3.57388e-05	2280	111.24	72.6187	0.652814
AT5G08180	Ribosomal protein L7Ae/L30e/S12e/Gadd45 family protein	265.282	273.082	281.937	152.274	168.434	165.461	3.83732e-17	1.45778e-15	761	273.434	162.057	0.592672
AT5G08230	Tudor/PWWP/MBT domain-containing protein	43.5135	40.516	48.0367	34.1607	30.7507	22.9993	0.00365625	0.0230892	4577	44.022	29.3036	0.665657
AT5G08260	serine carboxypeptidase-like 35	9.32431	9.94192	8.9676	2.59525	2.57909	2.00965	0.000508575	0.00414166	3549.5	9.41128	2.39466	0.254446
AT5G08670	ATP synthase alpha/beta family protein	298.32	290.454	272.569	137.97	152.861	149.775	3.39048e-26	1.9643e-24	499	287.115	146.869	0.511533
AT5G08690	ATP synthase alpha/beta family protein	510.132	482.931	486.364	260.309	274.078	273.089	3.52852e-35	3.22815e-33	316	493.142	269.159	0.545803
AT5G09330	NAC domain containing protein 82	125.13	125.824	119.72	36.7559	39.8767	34.7222	1.58626e-31	1.19736e-29	383	123.558	37.1183	0.300412
AT5G09460	sequence-specific DNA binding transcription factors;transcription regulators	41.4989	36.8813	38.4979	16.5371	15.4745	15.2398	4.52856e-08	7.36337e-07	1776.5	38.9594	15.7505	0.40428
AT5G09461	conserved peptide upstream open reading frame 43	41.4989	36.8813	38.4979	16.5371	15.4745	15.2398	4.52856e-08	7.36337e-07	1776.5	38.9594	15.7505	0.40428
AT5G09462	conserved peptide upstream open reading frame 42	41.4989	36.8813	38.4979	16.5371	15.4745	15.2398	4.52856e-08	7.36337e-07	1776.5	38.9594	15.7505	0.40428
AT5G09463	conserved peptide upstream open reading frame 41	41.4989	36.8813	38.4979	16.5371	15.4745	15.2398	4.52856e-08	7.36337e-07	1776.5	38.9594	15.7505	0.40428
AT5G10080	Eukaryotic aspartyl protease family protein	19.7422	19.4028	20.5055	6.639	11.2091	7.592	0.00018713	0.00168691	3207	19.8835	8.48004	0.426486
AT5G10240	asparagine synthetase 3	181.306	170.723	170.099	91.9803	85.0108	88.4245	4.03064e-18	1.64584e-16	708	174.043	88.4719	0.508334
AT5G10290	leucine-rich repeat transmembrane protein kinase family protein	39.024	38.0038	37.3555	20.8223	25.2949	24.3949	0.0011615	0.00854212	3930	38.1278	23.504	0.616455
AT5G10390	Histone superfamily protein	88.1781	80.2837	101.328	21.0637	31.8418	24.8973	6.90587e-26	3.94563e-24	506	89.93	25.9343	0.288383
AT5G10480	Protein-tyrosine phosphatase-like, PTPLA	38.7362	42.7609	46.2089	23.9608	31.6435	26.4604	0.00183825	0.0127474	4168.5	42.5687	27.3549	0.642605
AT5G10520	ROP binding protein kinases 1	153.506	138.92	134.743	57.2161	57.6328	57.3308	1.19787e-23	6.22852e-22	556	142.389	57.3932	0.403072
AT5G10560	Glycosyl hydrolase family protein	71.0835	70.5021	70.5985	43.1535	31.941	28.8608	9.19578e-10	1.85909e-08	1430	70.728	34.6518	0.48993
AT5G10810	enhancer of rudimentary protein, putative	37.067	39.1263	36.156	20.3998	26.9813	24.2832	0.00242052	0.0161648	4329	37.4498	23.8881	0.637871
AT5G10820	Major facilitator superfamily protein	41.6716	44.0972	42.2106	8.02715	4.95979	7.592	1.83436e-20	8.2991e-19	639	42.6598	6.85965	0.160799
AT5G11270	overexpressor of cationic peroxidase 3	27.6852	23.9996	25.8176	10.1999	14.8794	10.7739	0.000104503	0.000998742	3024.5	25.8341	11.9511	0.462609
AT5G11510	myb domain protein 3r-4	69.4143	60.5602	58.6036	50.6375	25.2949	39.5789	2.61776e-05	0.000280294	2700	62.8594	38.5038	0.612538
AT5G11690	translocase inner membrane subunit 17-3	36.1461	37.1486	41.3538	22.5726	21.9223	22.2178	0.000463214	0.00381308	3512	38.2162	22.2375	0.581889
AT5G11880	Pyridoxal-dependent decarboxylase family protein	154.945	142.822	156.048	94.2134	103.263	101.041	8.86433e-08	1.37778e-06	1860	151.271	99.5056	0.657796
AT5G12330	Lateral root primordium (LRP) protein-related	138.023	135.819	132.115	84.1342	88.3834	93.5044	2.28276e-07	3.37914e-06	1953	135.319	88.674	0.655296
AT5G12480	calmodulin-domain protein kinase 7	101.474	102.626	103.327	60.1735	65.9652	58.6147	8.18246e-08	1.27868e-06	1850	102.476	61.5845	0.600966
AT5G12920	Transducin/WD40 repeat-like superfamily protein	36.2612	32.4449	29.0733	21.0637	18.3512	21.2129	0.00312635	0.0201657	4480.5	32.5931	20.2093	0.620048
AT5G13000	glucan synthase-like 12	471.741	446.905	437.642	317.103	177.362	257.347	1.48931e-08	2.57204e-07	1674	452.096	250.604	0.554315
AT5G13060	ARMADILLO BTB protein 1	59.6871	53.2374	72.1407	20.0377	24.4022	24.7298	2.07208e-13	5.90768e-12	1014	61.6884	23.0566	0.373759
AT5G13100	unknown protein	60.5505	63.9276	54.6053	33.3761	34.6193	32.4335	2.63035e-06	3.34845e-05	2271	59.6945	33.4763	0.560794
AT5G13300	ARF GTPase-activating protein	128.008	122.457	127.488	84.8585	77.0751	81.5582	2.32595e-07	3.43428e-06	1958	125.984	81.1639	0.644238
AT5G13390	no exine formation 1	101.934	107.17	100.871	81.4786	59.1207	65.4252	1.48023e-05	0.000166382	2572	103.325	68.6748	0.664648
AT5G13740	zinc induced facilitator 1	119.835	125.984	119.72	64.3379	53.2681	56.326	1.33102e-15	4.54307e-14	847	121.846	57.9773	0.475823
AT5G13820	telomeric DNA binding protein 1	48.6361	42.7609	37.8696	11.5277	12.3995	10.9972	7.54436e-14	2.22559e-12	980	43.0889	11.6415	0.270174
AT5G13880	unknown protein	14.2167	16.8906	11.9378	2.77631	4.36461	6.02894	7.3426e-05	0.000720307	2947	14.3483	4.38996	0.305956
AT5G14040	phosphate transporter 3;1	814.899	766.757	810.511	218.604	220.215	218.605	8.88359e-161	9.87786e-158	26	797.389	219.141	0.274823
AT5G14100	non-intrinsic ABC protein 14	31.8868	29.7723	29.7016	15.9336	16.7641	14.8491	0.00016902	0.00154583	3161	30.4536	15.8489	0.520429
AT5G14400	cytochrome P450, family 724, subfamily A, polypeptide 1	97.3873	88.2479	88.3623	15.2093	19.3432	17.0262	5.02945e-38	4.99661e-36	291	91.3325	17.1929	0.188245
AT5G14450	GDSL-like Lipase/Acylhydrolase superfamily protein	75.573	84.6132	74.7681	37.8423	41.4638	42.8167	2.31983e-09	4.44443e-08	1509	78.3181	40.7076	0.519773
AT5G14480	beta-1,4-N-acetylglucosaminyltransferase family protein	29.7572	32.8725	29.8159	17.5632	14.0858	19.4266	0.000586657	0.00469888	3608.5	30.8152	17.0252	0.552494
AT5G14610	DEAD box RNA helicase family protein	121.964	116.63	122.005	53.7759	57.5336	55.6561	3.42039e-16	1.21329e-14	815	120.2	55.6552	0.463022
AT5G14820	Pentatricopeptide repeat (PPR) superfamily protein	61.1836	56.1772	53.2344	37.9026	34.6193	37.1227	0.000254631	0.00222735	3305	56.8651	36.5482	0.642718
AT5G15200	Ribosomal protein S4	1885.53	2086.04	2103.96	1103.94	1376.44	1282.6	2.66305e-15	8.85946e-14	869	2025.17	1254.33	0.619368
AT5G15260	Ribosomal protein L34e superfamily protein	21.5265	19.4028	22.9045	9.17389	10.6139	11.2205	0.000926112	0.00698511	3833	21.2779	10.3361	0.485767
AT5G15280	Pentatricopeptide repeat (PPR) superfamily protein	49.6146	50.351	48.5507	30.7808	25.4933	24.3391	6.05293e-06	7.23106e-05	2419	49.5054	26.8711	0.54279
AT5G15520	Ribosomal protein S19e family protein	188.961	207.016	190.262	107.854	128.955	124.542	2.27061e-11	5.48399e-10	1197	195.413	120.45	0.616387
AT5G15540	PHD finger family protein	156.211	164.416	145.138	100.068	82.4317	75.5293	8.68829e-13	2.35848e-11	1065	155.255	86.0096	0.553989
AT5G15740	O-fucosyltransferase family protein	65.1551	74.5109	65.4007	39.2304	32.3378	35.6712	3.14001e-08	5.21711e-07	1739.5	68.3556	35.7465	0.522949
AT5G16000	NSP-interacting kinase 1	245.483	234.437	233.5	41.2221	46.126	45.552	2.29103e-86	8.49148e-84	78	237.807	44.3001	0.186286
AT5G16130	Ribosomal protein S7e family protein	1357.26	1325.91	1313.04	713.572	886.81	825.463	2.15965e-20	9.72516e-19	642	1332.07	808.615	0.607036
AT5G16290	VALINE-TOLERANT 1	49.6721	45.6473	49.2933	33.5571	23.7078	29.1957	0.00012609	0.00118623	3073	48.2042	28.8202	0.597877
AT5G16690	origin recognition complex subunit 3	37.3548	35.1174	37.2413	23.4779	21.7239	25.7905	0.00461127	0.0281546	4735	36.5712	23.6641	0.64707
AT5G16720	Protein of unknown function, DUF593	105.733	112.782	103.727	44.9641	43.051	45.9986	7.37959e-19	3.10544e-17	687	107.414	44.6712	0.415879
AT5G16870	Peptidyl-tRNA hydrolase II (PTH2) family protein	9.38187	9.99537	9.2532	0.482836	0.198392	0.167471	5.78047e-08	9.22769e-07	1811	9.54348	0.2829	0.0296432
AT5G17250	Alkaline-phosphatase-like family protein	27.7427	31.5896	30.9582	17.3218	15.4745	19.7615	0.00180556	0.0125629	4155	30.0969	17.5193	0.582097
AT5G17260	NAC domain containing protein 86	7.02201	6.36069	5.2549	0.301773	0.694371	0.78153	0.00022134	0.00196407	3257.5	6.21253	0.592558	0.095381
AT5G18120	APR-like 7	22.6777	20.5787	20.0486	11.9502	12.1019	11.3322	0.00609971	0.0359004	4911	21.1016	11.7948	0.558949
AT5G18170	glutamate dehydrogenase 1	245.368	230	232.072	142.014	130.145	135.484	1.01604e-16	3.73238e-15	787	235.813	135.881	0.576222
AT5G18620	chromatin remodeling factor17	608.21	563.643	592.433	394.115	331.116	377.59	4.64397e-19	1.97437e-17	680	588.095	367.607	0.625081
AT5G19100	Eukaryotic aspartyl protease family protein	54.4494	58.4221	60.8883	14.4851	18.252	14.0117	2.51309e-18	1.03348e-16	703	57.9199	15.5829	0.269043
AT5G19160	TRICHOME BIREFRINGENCE-LIKE 11	9.72722	10.7437	12.4518	1.81064	2.3807	2.34459	4.23171e-05	0.000434288	2816.5	10.9742	2.17864	0.198523
AT5G19260	Protein of unknown function (DUF3049)	136.526	137.637	126.86	58.6043	61.2038	74.5803	5.9655e-16	2.09046e-14	825	133.674	64.7961	0.484731
AT5G19530	S-adenosyl-L-methionine-dependent methyltransferases superfamily protein	44.0315	29.4516	38.555	0.603545	1.19035	0.167471	6.42262e-31	4.66528e-29	398	37.346	0.653788	0.0175062
AT5G19750	Peroxisomal membrane 22 kDa (Mpv17/PMP22) family protein	75.1701	73.923	70.9412	44.1795	38.1904	41.3094	1.84294e-07	2.75345e-06	1935	73.3447	41.2264	0.562091
AT5G20050	Protein kinase superfamily protein	62.6801	64.9432	66.9429	42.731	40.6703	37.1785	2.83918e-05	0.000301878	2719	64.8554	40.1933	0.619737
AT5G20290	Ribosomal protein S8e family protein	2032.35	2095.82	2071.57	1214.88	1501.92	1369.3	4.60888e-15	1.48875e-13	895	2066.58	1362.03	0.659074
AT5G20510	alfin-like 5	21.8143	23.7858	28.0452	15.5715	16.8633	12.4487	0.00997892	0.0545763	5286	24.5484	14.9611	0.609454
AT5G20540	BREVIS RADIX-like 4	191.321	179.329	177.182	53.8362	66.0644	59.5637	1.71254e-39	1.79073e-37	276	182.61	59.8215	0.327591
AT5G20590	TRICHOME BIREFRINGENCE-LIKE 5	92.9553	102.359	86.763	60.5356	61.5014	64.1413	1.46135e-05	0.000164644	2566	94.0258	62.0594	0.660026
AT5G20850	RAS associated with diabetes protein 51	35.6856	40.6763	33.757	16.7786	22.6166	19.1475	7.39996e-05	0.000725196	2950	36.7063	19.5142	0.531631
AT5G20950	Glycosyl hydrolase family protein	111.949	133.307	113.723	45.9902	39.3807	43.5424	7.81902e-24	4.14007e-22	546	119.66	42.9711	0.35911
AT5G22070	Core-2/I-branching beta-1,6-N-acetylglucosaminyltransferase family protein	31.7717	31.162	25.4748	20.2791	15.6729	18.9242	0.00577883	0.0343121	4868.5	29.4695	18.2921	0.620711
AT5G22110	DNA polymerase epsilon subunit B2	38.1031	36.8279	36.3845	22.5726	24.2038	22.9993	0.00228838	0.0153782	4302	37.1051	23.2586	0.626829
AT5G22440	Ribosomal protein L1p/L10e family	439.969	414.3	405.941	215.888	216.644	226.03	9.11434e-34	7.70455e-32	342	420.07	219.52	0.52258
AT5G22740	cellulose synthase-like A02	98.078	107.971	86.8772	41.1014	37.2976	42.2584	8.88543e-18	3.54314e-16	725	97.6422	40.2192	0.411904
AT5G22800	Alanyl-tRNA synthetase, class IIc	242.317	229.573	240.126	97.8347	82.4317	90.5458	6.48526e-40	6.96984e-38	269	237.339	90.2707	0.380346
AT5G22880	histone B2	154.427	133.093	158.847	48.4043	68.9411	56.7167	3.74082e-24	1.99902e-22	541	148.789	58.0207	0.389953
AT5G22930	Protein of unknown function (DUF1635)	92.4373	82.101	72.1407	15.6922	16.9625	20.4872	4.49742e-31	3.32533e-29	391	82.2263	17.714	0.215429
AT5G23100	Protein of unknown function, DUF617	12.2022	11.3316	11.3666	4.6473	3.67024	5.47071	0.00380406	0.0239129	4599	11.6335	4.59608	0.395074
AT5G23400	Leucine-rich repeat (LRR) family protein	65.4429	68.2037	53.6343	27.8234	24.303	28.5258	3.5033e-11	8.28808e-10	1222	62.4269	26.8841	0.430649
AT5G23420	high-mobility group box 6	102.97	95.8914	106.069	56.1901	77.1743	65.7043	7.54795e-06	8.87399e-05	2459	101.644	66.3562	0.652832
AT5G23480	SWIB/MDM2 domain;Plus-3;GYF	24.1741	28.5429	23.7042	15.0886	16.5657	12.5045	0.00345651	0.0220251	4537	25.4737	14.7196	0.577834
AT5G23890	unknown protein	102.683	102.787	97.844	43.3346	48.2092	46.1102	1.27767e-15	4.36614e-14	846	101.104	45.8847	0.453834
AT5G24240	Phosphatidylinositol 3- and 4-kinase ;Ubiquitin family protein	55.543	57.46	53.2344	25.6507	27.2788	29.0282	7.77682e-08	1.22056e-06	1842	55.4125	27.3193	0.493016
AT5G24310	ABL interactor-like protein 3	61.2412	69.9676	60.7741	18.3478	26.7829	24.8973	2.64854e-14	8.09402e-13	946	63.9943	23.3426	0.364761
AT5G24320	Transducin/WD40 repeat-like superfamily protein	55.9459	55.7496	50.15	16.3561	15.7721	15.7981	1.21119e-15	4.14877e-14	844	53.9485	15.9754	0.296124
AT5G24330	ARABIDOPSIS TRITHORAX-RELATED PROTEIN 6	10.1877	8.01768	9.65303	3.01773	3.76944	3.0703	0.00509999	0.0308067	4785.5	9.28613	3.28582	0.353842
AT5G24830	Tetratricopeptide repeat (TPR)-like superfamily protein	53.4133	44.5783	46.8943	35.3678	27.2788	33.6058	0.00193409	0.013313	4200	48.2953	32.0841	0.664332
AT5G25090	early nodulin-like protein 13	36.7217	49.1751	51.2353	16.7182	26.4853	21.7712	4.5155e-07	6.41174e-06	2036	45.7107	21.6582	0.473811
AT5G25170	PPPDE putative thiol peptidase family protein	88.1781	88.4082	89.5047	55.4055	63.0885	56.8284	1.42225e-05	0.000160427	2563	88.697	58.4408	0.658881
AT5G25190	Integrase-type DNA-binding superfamily protein	175.032	200.602	172.898	69.7698	80.8446	80.1626	3.6114e-26	2.08395e-24	501	182.844	76.9257	0.420717
AT5G25460	Protein of unknown function, DUF642	1851.57	2002.87	1828.82	608.675	690.304	629.801	8.86235e-125	6.10025e-122	42	1894.42	642.927	0.339379
AT5G25580	unknown protein	17.1521	18.0665	16.2217	6.57864	9.3244	7.92694	0.00176388	0.0123025	4145	17.1468	7.94333	0.463255
AT5G25620	Flavin-binding monooxygenase family protein	23.4259	25.3359	25.1321	13.6401	10.6139	14.6816	0.00127992	0.00932525	3968	24.6313	12.9786	0.526913
AT5G26220	ChaC-like family protein	182.86	167.356	133.772	3.9834	5.55496	8.15024	6.81247e-96	2.98407e-93	66	161.329	5.8962	0.0365477
AT5G26670	Pectinacetylesterase family protein	180.27	195.097	183.922	11.6484	13.193	14.3467	2.32317e-109	1.22114e-106	55	186.429	13.0627	0.0700678
AT5G26680	5'-3' exonuclease family protein	98.6535	99.5261	93.3316	67.8989	52.4746	58.2798	3.58893e-07	5.17487e-06	2005	97.1704	59.5511	0.612852
AT5G26900	Transducin family protein / WD-40 repeat family protein	17.6126	16.7837	19.2489	8.81176	7.73727	8.37353	0.00146786	0.0105065	4039	17.8817	8.30752	0.464582
AT5G27200	acyl carrier protein 5	7.48247	6.84175	7.4254	1.93135	1.48794	2.67953	0.00372049	0.0234385	4588.5	7.24988	2.03294	0.28041
AT5G27670	histone H2A 7	42.9954	48.8009	48.3794	17.6839	27.5764	22.8877	6.71634e-07	9.32163e-06	2083	46.7252	22.716	0.486161
AT5G27770	Ribosomal L22e protein family	230.345	282.971	262.802	131.814	163.375	149.942	4.86973e-14	1.45588e-12	967	258.706	148.377	0.573536
AT5G27850	Ribosomal protein L18e/L15 superfamily protein	837.749	918.879	890.192	515.488	553.215	549.248	2.53168e-30	1.81165e-28	404	882.273	539.317	0.611281
AT5G28040	DNA-binding storekeeper protein-related transcriptional regulator	19.512	18.5476	19.8201	4.76801	4.26542	4.68918	1.65096e-07	2.4859e-06	1920	19.2932	4.5742	0.237089
AT5G28060	Ribosomal protein S24e family protein	579.259	651.57	631.159	360.98	408.885	380.493	1.51521e-20	6.90924e-19	634	620.663	383.453	0.617812
AT5G37020	auxin response factor 8	15.0801	12.08	11.3095	3.92304	7.0429	7.42453	0.00751299	0.0428403	5070	12.8232	6.13016	0.478054
AT5G37780	calmodulin 1	160.988	163.881	154.334	54.7416	70.2306	66.3742	1.83752e-26	1.07754e-24	493	159.735	63.7821	0.399301
AT5G37900	TRAF-like superfamily protein	3.22322	4.54335	4.34101	0.241418	0.495979	0.446588	0.00341851	0.0218022	4530.5	4.03586	0.394662	0.0977888
AT5G38110	anti- silencing function 1b	40.9809	38.859	41.0111	28.3666	27.874	24.1158	0.00467187	0.0284645	4744.5	40.2837	26.7855	0.664921
AT5G38300	unknown protein	17.1521	23.5185	24.2754	8.08751	8.33245	10.0482	5.3234e-05	0.000536422	2867.5	21.6487	8.82273	0.407541
AT5G38690	Zinc-finger domain of monoamine-oxidase A repressor R1 protein	39.1391	32.2311	34.6709	15.8732	13.8874	12.337	1.45467e-07	2.20527e-06	1907	35.347	14.0326	0.396994
AT5G39740	ribosomal protein L5 B	1507.66	1508.34	1530.26	903.387	1021.32	930.969	1.32214e-33	1.08897e-31	351	1515.42	951.892	0.628137
AT5G39850	Ribosomal protein S4	241.281	239.141	264.687	126.563	151.968	151.896	8.7826e-16	3.03714e-14	836	248.37	143.476	0.57767
AT5G39990	Core-2/I-branching beta-1,6-N-acetylglucosaminyltransferase family protein	91.2286	86.8582	88.8764	67.1746	56.5416	54.0372	2.28935e-05	0.000248164	2667	88.9877	59.2511	0.665835
AT5G40130	pseudogene	72.2346	69.8607	71.2268	39.1097	58.3271	44.3797	0.000127203	0.00119513	3077	71.1074	47.2722	0.6648
AT5G40150	Peroxidase superfamily protein	39.2542	43.242	40.2114	8.26857	12.3003	8.09441	5.63286e-15	1.80539e-13	902	40.9025	9.55442	0.23359
AT5G40490	RNA-binding (RRM/RBD/RNP motifs) family protein	53.2982	55.5892	54.8909	34.04	36.0081	38.3508	0.000825606	0.0063412	3764	54.5928	36.1329	0.661863
AT5G40820	Ataxia telangiectasia-mutated and RAD3-related	49.1541	43.83	41.0111	28.1856	23.5094	21.2129	2.69938e-05	0.000288073	2709	44.665	24.3026	0.544109
AT5G40830	S-adenosyl-L-methionine-dependent methyltransferases superfamily protein	64.8673	59.5446	60.5456	23.2365	22.5174	22.8318	1.11685e-13	3.24505e-12	995	61.6525	22.8619	0.370819
AT5G40850	urophorphyrin methylase 1	216.474	180.612	190.09	110.087	111.992	123.872	1.70827e-12	4.54753e-11	1086	195.725	115.317	0.589178
AT5G40942	RNR2B (ribonucleotide reductase 2B)	9.38187	6.62795	9.93862	1.3278	1.58713	2.17712	0.000192313	0.00173094	3212	8.64948	1.69735	0.196237
AT5G41140	Myosin heavy chain-related protein	17.6126	17.6389	15.422	10.9845	6.05094	9.21089	0.0058761	0.0348215	4877.5	16.8912	8.74878	0.517951
AT5G41180	leucine-rich repeat transmembrane protein kinase family protein	98.9989	98.3502	93.1603	59.9924	42.4558	51.8601	9.62007e-11	2.17618e-09	1278	96.8364	51.4361	0.531165
AT5G41670	6-phosphogluconate dehydrogenase family protein	236.101	228.557	233.672	143.523	145.818	153.236	2.0431e-12	5.37452e-11	1099	232.777	147.526	0.633764
AT5G41880	DNA primases;DNA primases	89.6746	78.1991	81.7366	41.7653	47.9116	39.3556	5.20755e-10	1.08466e-08	1388	83.2034	43.0108	0.516936
AT5G42590	cytochrome P450, family 71, subfamily A, polypeptide 16	16.1737	15.0198	17.5925	2.89702	5.45577	3.18194	7.57674e-07	1.04506e-05	2096	16.262	3.84491	0.236436
AT5G42650	allene oxide synthase	39.8873	37.8434	36.156	14.8472	19.1448	20.0407	4.27574e-06	5.24444e-05	2357	37.9623	18.0109	0.474442
AT5G42870	phosphatidic acid phosphohydrolase 2	87.9478	82.6355	79.4518	39.4115	38.5872	35.3921	5.16806e-13	1.43524e-11	1041	83.3451	37.7969	0.453499
AT5G43340	phosphate transporter 1;6	34.995	31.2155	29.416	16.8993	17.8552	14.0675	0.000117979	0.00111463	3060	31.8755	16.274	0.51055
AT5G43810	Stabilizer of iron transporter SufD / Polynucleotidyl transferase	187.119	177.084	186.035	78.0988	77.3727	78.9345	4.63285e-27	2.79615e-25	479	183.413	78.1353	0.426008
AT5G43870	Plant protein of unknown function (DUF828) with plant pleckstrin homology-like region	36.2612	35.4381	34.1569	9.9585	11.0107	11.0531	1.87979e-10	4.10769e-09	1322.5	35.2854	10.6741	0.302507
AT5G43990	SET-domain containing protein lysine methyltransferase family protein	118.626	122.51	117.036	71.5201	62.6917	71.7891	6.02007e-10	1.2476e-08	1395	119.391	68.667	0.575146
AT5G44010	unknown protein	58.3057	54.0391	55.7476	35.7299	24.2038	34.1082	5.71076e-06	6.85624e-05	2408	56.0308	31.3473	0.559465
AT5G44370	phosphate transporter 4;6	42.2472	43.7765	37.8696	27.9442	27.2788	22.9993	0.00148665	0.0106305	4043	41.2978	26.0741	0.631368
AT5G44635	minichromosome maintenance (MCM2/3/5) family protein	107.172	89.798	96.4731	43.576	44.8365	46.501	1.23011e-14	3.83216e-13	928	97.8144	44.9712	0.45976
AT5G44740	Y-family DNA polymerase H	18.476	19.8838	14.8508	8.87212	10.5148	7.70365	0.00487299	0.02959	4761	17.7369	9.03017	0.509119
AT5G44860	unknown protein	24.4044	22.9306	21.1338	11.4674	11.7051	11.7788	0.0011105	0.00820876	3911	22.8229	11.6504	0.51047
AT5G45210	Disease resistance protein (TIR-NBS-LRR class) family	19.1091	19.5097	19.9915	4.58694	5.85255	5.07994	2.56045e-07	3.7575e-06	1970	19.5367	5.17315	0.264791
AT5G45220	Disease resistance protein (TIR-NBS-LRR class) family	26.9369	19.2959	22.5047	8.6307	9.72119	10.3274	6.58742e-05	0.0006522	2920	22.9125	9.55975	0.417229
AT5G45275	Major facilitator superfamily protein	26.6491	27.0997	27.8738	19.1927	14.9786	15.6306	0.00675671	0.0391927	4984	27.2076	16.6006	0.610148
AT5G45428	conserved peptide upstream open reading frame 24	107.46	98.4571	94.474	67.6574	59.9143	63.8063	2.28156e-06	2.92778e-05	2252	100.13	63.7927	0.637097
AT5G45430	Protein kinase superfamily protein	107.46	98.4571	94.474	67.7781	59.9143	63.8063	2.28472e-06	2.9304e-05	2254	100.13	63.8329	0.637498
AT5G45600	YEATS family protein	22.4474	25.4962	25.9889	15.2093	14.185	13.286	0.00532689	0.0319734	4816	24.6442	14.2268	0.577288
AT5G45775	Ribosomal L5P family protein	558.595	566.796	597.06	319.939	335.083	383.229	5.62886e-21	2.60786e-19	624	574.15	346.084	0.602775
AT5G46280	Minichromosome maintenance (MCM2/3/5) family protein	180.731	164.737	179.809	94.0927	85.5068	97.5796	1.76607e-16	6.39814e-15	798	175.092	92.393	0.527683
AT5G46700	Tetraspanin family protein	221.827	276.824	238.241	133.202	143.04	150.277	7.8951e-14	2.32668e-12	981	245.63	142.173	0.57881
AT5G46740	ubiquitin-specific protease 21	53.9889	51.5804	55.8048	31.6861	33.3298	28.1351	1.85842e-05	0.000205378	2616	53.7914	31.0503	0.577236
AT5G47370	Homeobox-leucine zipper protein 4 (HB-4) / HD-ZIP protein	140.152	139.721	126.003	65.6054	62.1958	64.9786	4.44949e-17	1.67712e-15	767	135.292	64.2599	0.474971
AT5G47600	HSP20-like chaperones superfamily protein	212.732	203.328	219.449	91.4371	123.201	109.191	1.67678e-19	7.24599e-18	669	211.837	107.943	0.509558
AT5G47630	mitochondrial acyl carrier protein 3	45.5855	49.2285	50.2643	24.2625	25.2949	27.4652	5.92947e-06	7.09524e-05	2415.5	48.3594	25.6742	0.530904
AT5G47700	60S acidic ribosomal protein family	453.495	504.472	485.964	245.341	317.923	288.273	2.33252e-16	8.3664e-15	806	481.311	283.845	0.589735
AT5G48070	xyloglucan endotransglucosylase/hydrolase 20	5.87086	8.01768	7.08269	0.120709	0.892762	0.334941	1.09733e-05	0.000125821	2520	6.99041	0.449471	0.0642982
AT5G48360	Actin-binding FH2 (formin homology 2) family protein	7.77026	8.71254	8.85337	1.62957	2.08311	0.893177	0.000325095	0.00277569	3385	8.44539	1.53529	0.18179
AT5G48450	SKU5 similar 3	82.3648	97.388	86.9915	44.1192	39.8767	49.683	1.96449e-11	4.76856e-10	1191	88.9148	44.5596	0.50115
AT5G48600	structural maintenance of chromosome 3	124.094	117.272	130.858	70.6148	70.429	77.9855	1.46554e-09	2.8901e-08	1466	124.075	73.0098	0.588434
AT5G48660	B-cell receptor-associated protein 31-like	17.2672	15.9285	17.5925	7.00113	4.46381	4.0193	1.01148e-05	0.000116547	2509	16.9294	5.16141	0.304879
AT5G48800	Phototropic-responsive NPH3 family protein	39.4844	34.476	32.1577	5.13014	7.34049	7.20124	2.47809e-15	8.27729e-14	865	35.3727	6.55729	0.185377
AT5G49110	unknown protein	32.9804	35.3312	29.3589	19.4342	22.815	16.7471	0.00232272	0.0155728	4311.5	32.5569	19.6654	0.604033
AT5G49160	methyltransferase 1	208.358	188.095	210.082	129.581	108.123	124.263	1.02843e-12	2.7735e-11	1072	202.178	120.656	0.59678
AT5G49320	Protein of unknown function (DUF1218)	19.2242	18.9752	18.6777	6.33723	6.64612	6.92212	2.93205e-05	0.000310724	2727.5	18.959	6.63515	0.349973
AT5G49555	FAD/NAD(P)-binding oxidoreductase family protein	39.7722	39.6608	42.439	19.9774	21.4263	19.2033	5.05617e-06	6.12889e-05	2384.5	40.624	20.2023	0.4973
AT5G49980	auxin F-box protein 5	59.572	52.596	55.6905	34.7039	28.37	32.266	8.00278e-06	9.38201e-05	2466	55.9528	31.78	0.567978
AT5G50060	Plant invertase/pectin methylesterase inhibitor superfamily protein	6.61911	9.78157	8.73913	2.35383	4.06703	2.12129	0.00904447	0.0501776	5209.5	8.37994	2.84738	0.339786
AT5G50350	unknown protein	73.3282	79.3215	77.11	42.8517	37.8928	41.1978	9.22908e-09	1.63588e-07	1631	76.5866	40.6474	0.530738
AT5G50375	cyclopropyl isomerase	49.9599	50.5648	52.1492	17.9253	17.0617	17.5844	9.94612e-13	2.69234e-11	1068	50.8913	17.5238	0.344338
AT5G50720	HVA22 homologue E	16.1737	19.0286	18.0494	8.26857	9.62199	8.20606	0.0031864	0.0205165	4490	17.7506	8.69887	0.490062
AT5G51050	Mitochondrial substrate carrier family protein	26.6491	23.8392	20.3342	3.44021	2.67829	3.62853	1.80885e-12	4.79761e-11	1090	23.6075	3.24901	0.137626
AT5G51550	EXORDIUM like 3	290.838	356.573	319.407	96.5069	96.3191	104.781	8.1711e-55	1.29086e-52	183	322.272	99.2023	0.307821
AT5G51560	Leucine-rich repeat protein kinase family protein	32.7502	34.3157	32.0435	10.7431	8.43164	11.6671	1.79214e-09	3.48493e-08	1486	33.0364	10.2806	0.31119
AT5G51590	AT hook motif DNA-binding family protein	126.742	122.029	128.688	66.8125	78.4639	78.9345	2.66962e-09	5.07421e-08	1521	125.82	74.7369	0.594001
AT5G51920	Pyridoxal phosphate (PLP)-dependent transferases superfamily protein	63.0254	56.7117	50.7212	28.1856	24.6998	25.1764	3.72431e-09	6.91077e-08	1558	56.8195	26.0206	0.457952
AT5G52180	unknown protein	34.074	36.4537	32.2719	23.7193	17.756	21.827	0.00237426	0.0158962	4318	34.2666	21.1008	0.615784
AT5G52220	unknown protein	8.34584	7.26936	8.39642	2.05205	2.87668	3.23777	0.00700289	0.0403857	5011.5	8.00387	2.72217	0.340106
AT5G52390	PAR1 protein	3.91391	6.52104	4.34101	0.301773	0.892762	0.334941	0.00235039	0.0157437	4315	4.92532	0.509825	0.103511
AT5G52650	RNA binding Plectin/S10 domain-containing protein	508.463	538.253	531.945	285.779	332.306	330.252	5.36837e-23	2.71328e-21	572	526.22	316.112	0.600722
AT5G52882	P-loop containing nucleoside triphosphate hydrolases superfamily protein	53.5285	42.6006	54.5482	17.5028	18.748	15.8539	2.22548e-12	5.83835e-11	1102	50.2257	17.3682	0.345803
AT5G52900	unknown protein	57.097	51.0993	46.0946	9.35495	11.4075	11.0531	1.48776e-20	6.79479e-19	633	51.4303	10.6052	0.206205
AT5G52910	timeless family protein	56.061	46.3422	45.9804	30.298	27.6756	32.0985	0.000164622	0.00150895	3154	49.4612	30.024	0.607022
AT5G53320	Leucine-rich repeat protein kinase family protein	36.549	38.6452	34.9565	16.175	19.3432	15.6306	3.84794e-06	4.75402e-05	2340	36.7169	17.0496	0.464353
AT5G53450	OBP3-responsive gene 1	139.404	149.343	109.325	29.5134	32.1394	29.1957	5.13334e-39	5.28131e-37	281	132.691	30.2828	0.228222
AT5G53570	Ypt/Rab-GAP domain of gyp1p superfamily protein	62.6225	53.3443	57.1756	41.4636	32.2386	35.7271	0.000166651	0.00152513	3159	57.7141	36.4764	0.632019
AT5G53588	conserved peptide upstream open reading frame 50	156.671	159.124	132.001	43.9381	48.8043	52.1392	1.06585e-32	8.55939e-31	360	149.265	48.2939	0.323543
AT5G53590	SAUR-like auxin-responsive protein family	156.671	159.124	132.001	43.9381	48.8043	52.1392	1.06573e-32	8.55939e-31	359	149.265	48.2939	0.323543
AT5G53880	unknown protein	78.3357	87.2323	78.5379	39.5322	58.2279	47.2267	4.73518e-07	6.71378e-06	2039	81.3687	48.329	0.59395
AT5G53890	phytosylfokine-alpha receptor 2	21.4689	24.8548	18.9062	15.0886	11.1099	11.2205	0.00721462	0.0413183	5048	21.7433	12.473	0.573649
AT5G54130	Calcium-binding endonuclease/exonuclease/phosphatase family	164.269	164.897	156.276	86.0656	93.1448	88.4803	4.50026e-14	1.34821e-12	965	161.814	89.2302	0.551437
AT5G54280	myosin 2	37.4124	41.0505	37.9267	23.3572	26.1877	27.2419	0.00499112	0.0302122	4775.5	38.7965	25.5956	0.65974
AT5G54380	protein kinase family protein	82.4223	90.7601	76.1961	48.1629	39.7775	46.9476	4.93484e-09	9.05242e-08	1576	83.1262	44.9627	0.540897
AT5G54400	S-adenosyl-L-methionine-dependent methyltransferases superfamily protein	10.5906	12.9352	10.7954	2.83666	2.97587	3.46106	0.000170305	0.00155463	3167	11.4404	3.0912	0.270201
AT5G55250	IAA carboxylmethyltransferase 1	87.0269	78.4663	85.335	3.86269	5.25738	5.63818	2.34523e-56	3.98827e-54	170	83.6094	4.91942	0.058838
AT5G55480	SHV3-like 1	56.3488	63.2327	57.2898	30.1773	37.0992	34.499	8.43633e-06	9.85517e-05	2474	58.9571	33.9251	0.575421
AT5G55560	Protein kinase superfamily protein	49.2692	52.9167	50.3214	11.2259	12.5979	15.0165	3.75704e-17	1.43104e-15	759	50.8358	12.9468	0.254679
AT5G55730	FASCICLIN-like arabinogalactan 1	48.521	58.9032	56.89	14.7869	12.3003	17.1937	1.17621e-17	4.63903e-16	733	54.7714	14.7603	0.269489
AT5G55820	unknown protein	68.551	78.7336	79.6232	46.9558	44.5389	46.3894	3.7378e-06	4.62189e-05	2338	75.6359	45.9614	0.607666
AT5G55830	Concanavalin A-like lectin protein kinase family protein	10.1877	13.3093	12.2234	3.92304	5.25738	4.52171	0.00260398	0.01716	4387	11.9068	4.56738	0.383594
AT5G56120	unknown protein	38.4484	47.9992	44.4382	15.8732	19.5416	19.4266	2.48259e-08	4.17034e-07	1721	43.6286	18.2805	0.419002
AT5G56460	Protein kinase superfamily protein	43.6861	44.311	37.8124	24.2625	21.8231	23.5017	5.44213e-05	0.000547813	2872	41.9365	23.1958	0.553116
AT5G56530	Protein of Unknown Function (DUF239)	71.7742	92.8447	84.9352	25.8317	26.7829	27.6885	1.70144e-21	8.07694e-20	609	83.1847	26.7677	0.321786
AT5G56590	O-Glycosyl hydrolases family 17 protein	43.9164	41.5316	44.4953	22.2708	21.3271	22.4969	5.70525e-06	6.85247e-05	2406.5	43.3144	22.0316	0.508644
AT5G56710	Ribosomal protein L31e family protein	514.506	541.033	559.818	286.805	374.365	325.842	8.08879e-15	2.55291e-13	916	538.453	329.004	0.611017
AT5G56780	effector of transcription2	26.7642	21.8081	22.162	8.38928	8.53084	11.388	1.83062e-05	0.000202461	2613.5	23.5781	9.43604	0.400204
AT5G56970	cytokinin oxidase 3	677.164	753.608	736.429	141.049	129.748	134.088	2.39542e-175	3.29769e-172	21	722.4	134.962	0.186824
AT5G56980	unknown protein	130.54	124.915	124.347	51.6031	38.7856	47.2267	2.81406e-25	1.58277e-23	514	126.601	45.8718	0.362334
AT5G57100	Nucleotide/sugar transporter family protein	289.86	292.378	290.448	98.559	107.826	110.586	9.00656e-52	1.29542e-49	201	290.895	105.657	0.363214
AT5G57120	unknown protein	265.513	275.648	266.972	151.671	185.199	161.163	3.50106e-14	1.05874e-12	956	269.377	166.011	0.616275
AT5G57250	Pentatricopeptide repeat (PPR) superfamily protein	30.3328	31.1086	27.8738	10.2603	10.0188	10.8298	1.12417e-07	1.72505e-06	1884	29.7717	10.3696	0.348304
AT5G57350	H(+)-ATPase 3	1496.44	1466.27	1486.91	810.682	584.462	649.563	2.46173e-27	1.50462e-25	473	1483.21	681.569	0.459524
AT5G57610	Protein kinase superfamily protein with octicosapeptide/Phox/Bem1p domain	43.1681	42.3868	41.1824	13.8212	13.5898	12.7836	9.5546e-12	2.37305e-10	1164	42.2458	13.3982	0.317149
AT5G58090	O-Glycosyl hydrolases family 17 protein	58.8238	64.7294	68.6564	32.0483	31.5443	32.3218	1.21817e-08	2.12792e-07	1655	64.0699	31.9715	0.499009
AT5G58140	phototropin 2	47.7152	49.3889	46.1517	31.324	23.4102	29.5865	8.60172e-05	0.000832806	2985.5	47.7519	28.1069	0.588602
AT5G58150	Leucine-rich repeat protein kinase family protein	30.3904	32.9259	27.8738	16.5975	12.5979	17.4169	0.000150863	0.00139299	3131	30.3967	15.5374	0.511155
AT5G58160	actin binding	54.2192	55.0013	54.3768	34.04	30.3539	32.3218	2.96911e-05	0.000314191	2732	54.5324	32.2386	0.591182
AT5G58300	Leucine-rich repeat protein kinase family protein	13.4109	12.4541	11.4237	5.79404	5.55496	4.85665	0.00548984	0.0328447	4831.5	12.4296	5.40188	0.434599
AT5G58420	Ribosomal protein S4 (RPS4A) family protein	828.77	863.985	893.962	510.539	612.832	596.084	1.77956e-14	5.50825e-13	934	862.239	573.151	0.664725
AT5G58480	O-Glycosyl hydrolases family 17 protein	32.0595	31.8569	35.185	17.4425	19.5416	21.3804	0.00133857	0.00968181	3997	33.0338	19.4548	0.588937
AT5G58560	Phosphatidate cytidylyltransferase family protein	19.5695	18.5476	18.8491	5.85439	6.94371	5.97312	1.48675e-05	0.000166985	2574	18.9887	6.25707	0.329515
AT5G58600	Plant protein of unknown function (DUF828)	34.0165	40.4625	37.3555	23.2365	21.6247	22.4411	0.000955755	0.00718244	3846.5	37.2782	22.4341	0.601802
AT5G58760	damaged DNA binding 2	41.2687	41.8523	32.3291	22.0898	21.5255	22.1061	0.000260201	0.00227263	3310	38.4834	21.9071	0.569262
AT5G58930	Protein of unknown function (DUF740)	117.014	105.245	103.899	77.3142	60.0135	67.6581	4.8676e-07	6.87793e-06	2046	108.719	68.3286	0.628486
AT5G58950	Protein kinase superfamily protein	96.0059	86.8047	82.0793	41.1618	28.37	34.5548	2.60116e-17	9.99994e-16	752	88.2966	34.6955	0.392943
AT5G58960	Plant protein of unknown function (DUF641)	36.7792	33.1932	35.4706	19.7359	18.6488	20.4314	0.000315462	0.00270302	3374	35.1477	19.6054	0.557801
AT5G59240	Ribosomal protein S8e family protein	214.632	206.108	214.708	118.597	148.298	130.683	2.16697e-11	5.24683e-10	1194	211.816	132.526	0.625665
AT5G59430	telomeric repeat binding protein 1	16.6917	17.7458	17.364	4.28517	2.97587	2.90282	5.72788e-08	9.15384e-07	1809	17.2672	3.38796	0.196208
AT5G59690	Histone superfamily protein	351.043	394.202	409.14	134.892	173.989	144.974	1.71578e-39	1.79073e-37	277	384.795	151.285	0.393158
AT5G59850	Ribosomal protein S8 family protein	663.12	725.814	681.424	372.267	503.518	454.739	1.29865e-10	2.9014e-09	1294	690.119	443.508	0.642654
AT5G59870	histone H2A 6	159.722	140.042	163.93	50.9996	73.1073	57.6099	5.36739e-25	2.96695e-23	523	154.565	60.5723	0.391889
AT5G59970	Histone superfamily protein	207.725	213.644	240.126	68.9249	86.0027	78.9345	9.29198e-39	9.35997e-37	287	220.498	77.954	0.353535
AT5G60390	GTP binding Elongation factor Tu family protein	5506.47	5340.73	5440.99	3481.07	3317.8	3360.58	6.37861e-117	3.76338e-114	49	5429.4	3386.48	0.623731
AT5G60670	Ribosomal protein L11 family protein	374.354	371.646	364.073	201.705	279.137	234.403	2.61651e-10	5.63241e-09	1343	370.024	238.415	0.644322
AT5G60690	Homeobox-leucine zipper family protein / lipid-binding START domain-containing protein	111.316	92.1498	99.5575	59.6906	54.8553	55.991	3.44446e-09	6.42863e-08	1549	101.008	56.8456	0.562784
AT5G60790	ABC transporter family protein	408.485	375.174	364.473	283.485	218.33	251.932	1.82945e-10	4.00374e-09	1321	382.711	251.249	0.656498
AT5G60960	Pentatricopeptide repeat (PPR) superfamily protein	206.401	188.148	199.286	135.134	121.515	136.656	3.69406e-09	6.85904e-08	1557	197.945	131.102	0.662312
AT5G61000	Replication factor-A protein 1-related	99.8622	86.0564	112.352	36.7559	40.9679	37.8484	5.98083e-20	2.63576e-18	656	99.4236	38.524	0.387474
AT5G61130	plasmodesmata callose-binding protein 1	158.11	177.244	172.155	75.3225	108.818	95.2908	4.73893e-13	1.32242e-11	1036	169.17	93.1437	0.550593
AT5G61170	Ribosomal protein S19e family protein	646.198	700.531	680.91	372.931	515.917	437.098	2.44337e-09	4.66179e-08	1515	675.88	441.982	0.653936
AT5G61480	Leucine-rich repeat protein kinase family protein	191.724	189.11	191.404	32.4104	30.5523	30.0889	7.22041e-78	2.24454e-75	93	190.746	31.0172	0.16261
AT5G61810	Mitochondrial substrate carrier family protein	10.4755	9.3005	10.7383	1.93135	0.991958	1.45141	3.46897e-06	4.31161e-05	2325.5	10.1714	1.45824	0.143366
AT5G62350	Plant invertase/pectin methylesterase inhibitor superfamily protein	5.69819	10.4764	3.94118	0	0.495979	1.28394	0.00012117	0.00114143	3068	6.70527	0.593307	0.0884837
AT5G62950	RNA polymerase II, Rpb4, core protein	37.3548	40.1953	37.2984	21.1844	24.6006	23.4459	0.000862437	0.00658002	3789	38.2828	23.077	0.602802
AT5G63050	embryo defective 2759	20.9509	18.9752	20.5055	6.03545	6.84451	4.52171	5.67936e-07	7.96267e-06	2062	20.1439	5.80056	0.287956
AT5G63120	P-loop containing nucleoside triphosphate hydrolases superfamily protein	46.2187	42.7609	41.5251	18.891	19.8392	23.1109	7.64363e-07	1.05378e-05	2097	43.5016	20.6137	0.473861
AT5G63140	purple acid phosphatase 29	10.5906	16.6768	13.3657	2.95737	3.86864	4.35424	3.59337e-05	0.000373281	2782	13.5444	3.72675	0.275151
AT5G63320	nuclear protein X1	67.3998	67.9899	65.6863	45.5073	38.1904	39.244	1.74509e-05	0.000193589	2604.5	67.0253	40.9806	0.611419
AT5G63510	gamma carbonic anhydrase like 1	67.63	76.1679	73.3973	32.8932	47.7132	37.7925	5.40992e-08	8.67929e-07	1802	72.3984	39.4663	0.545127
AT5G63550	DEK domain-containing chromatin associated protein	48.2907	51.0993	47.5226	25.1075	30.0563	26.6278	2.09412e-05	0.000229236	2641	48.9709	27.2639	0.556737
AT5G63700	zinc ion binding;DNA binding	31.5415	28.2757	31.815	15.5715	15.0778	15.8539	0.000112088	0.00106459	3043	30.5441	15.501	0.507498
AT5G64340	sequence-specific DNA binding transcription factors;transcription regulators	365.72	336.315	313.238	103.87	97.4103	103.609	3.62605e-66	8.35292e-64	123	338.424	101.63	0.300302
AT5G64341	conserved peptide upstream open reading frame 40	365.72	336.315	313.238	103.87	97.4103	103.609	3.6348e-66	8.35292e-64	124	338.424	101.63	0.300302
AT5G64342	conserved peptide upstream open reading frame 39	365.72	336.315	313.238	103.87	97.4103	103.609	3.64879e-66	8.35292e-64	125	338.424	101.63	0.300302
AT5G64343	conserved peptide upstream open reading frame 38	365.72	336.315	313.238	103.87	97.4103	103.609	3.66077e-66	8.35292e-64	126	338.424	101.63	0.300302
AT5G64350	FK506-binding protein 12	456.891	521.202	515.266	240.875	359.982	298.712	1.43383e-09	2.83142e-08	1464	497.787	299.856	0.602379
AT5G64830	programmed cell death 2 C-terminal domain-containing protein	32.9229	35.6519	35.7562	21.4259	24.5014	22.6644	0.00605031	0.0356604	4904	34.777	22.8639	0.657442
AT5G65220	Ribosomal L29 family protein	59.6296	60.2395	55.919	36.9973	33.6274	33.1034	1.47753e-05	0.000166208	2570	58.596	34.576	0.590075
AT5G65240	Leucine-rich repeat protein kinase family protein	29.6997	28.8102	29.1304	14.9679	16.0697	14.9607	0.000360387	0.00304643	3420	29.2134	15.3328	0.524854
AT5G65360	Histone superfamily protein	287.672	282.436	304.213	86.6691	151.869	124.766	1.57648e-21	7.49606e-20	608	291.44	121.101	0.415526
AT5G65670	indole-3-acetic acid inducible 9	1013.76	907.227	958.62	433.346	423.665	443.797	1.60132e-70	4.06088e-68	114	959.869	433.603	0.451731
AT5G65685	UDP-Glycosyltransferase superfamily protein	33.038	33.3001	30.387	16.8993	23.311	22.1619	0.00683522	0.0395766	4993	32.2417	20.7907	0.64484
AT5G65700	Leucine-rich receptor-like protein kinase family protein	35.8008	33.0328	34.7852	24.7454	16.2681	19.8732	0.0010187	0.00757861	3886	34.5396	20.2956	0.587603
AT5G65860	ankyrin repeat family protein	41.7867	36.1864	39.5831	24.0815	22.1207	21.1013	0.000218687	0.00194291	3254	39.1854	22.4345	0.572521
AT5G65910	BSD domain-containing protein	36.3188	33.1932	34.3853	18.4685	17.5577	18.8684	0.000126267	0.00118673	3075.5	34.6324	18.2982	0.528354
AT5G66750	chromatin remodeling 1	106.078	105.299	110.581	80.3319	58.1287	73.8546	6.83061e-06	8.09647e-05	2439	107.32	70.7717	0.659449
AT5G66820	unknown protein	53.1256	59.2774	57.6326	33.9192	39.7775	37.7925	0.000520391	0.00422681	3559	56.6785	37.1631	0.655683
AT5G66920	SKU5 similar 17	80.3503	90.8135	78.081	37.5405	35.0161	34.9455	2.63645e-14	8.06559e-13	945	83.0816	35.8341	0.431312
AT5G67100	DNA-directed DNA polymerases	125.706	121.281	118.864	73.3308	57.1368	71.7333	5.35195e-11	1.24177e-09	1246	121.95	67.4003	0.552688
AT5G67200	Leucine-rich repeat protein kinase family protein	22.6777	23.7323	19.9344	7.90644	9.5228	9.88077	6.48122e-05	0.000642786	2915	22.1148	9.10334	0.41164
AT5G67330	natural resistance associated macrophage protein 4	34.1316	32.4983	27.5882	20.0981	17.756	18.1427	0.00241068	0.0161065	4327	31.406	18.6656	0.594331
AT5G67360	Subtilase family protein	71.6591	79.1077	69.9702	52.6292	25.1957	38.5182	1.14538e-08	2.00441e-07	1652	73.579	38.781	0.527067
AT5G67370	Protein of unknown function (DUF1230)	44.2617	50.2976	39.9829	2.11241	5.05899	2.56788	4.07672e-29	2.7282e-27	432	44.8474	3.24643	0.0723883
AT5G67460	O-Glycosyl hydrolases family 17 protein	22.2747	28.8102	19.5916	8.14786	9.82038	6.75465	2.87626e-06	3.63906e-05	2284.5	23.5589	8.24096	0.349803
AT5G67510	Translation protein SH3-like family protein	115.575	122.029	128.345	73.9343	70.6274	78.5996	1.89497e-08	3.22827e-07	1697	121.983	74.3871	0.609814
AT5G67590	NADH-ubiquinone oxidoreductase-related	84.3217	88.6755	88.5908	48.4043	47.7132	47.5617	3.5988e-09	6.69506e-08	1554	87.196	47.8931	0.549258
ATMG01020	unknown protein	16.3463	40.1418	35.6991	16.2354	7.0429	18.9242	0.000313457	0.00268983	3369	30.7291	14.0675	0.457791

## Sheet: Up
Significantly up-regulated genes by the PEO-IAA treatment
Significantly down-regulated genes by the PEO-IAA treatment	Significantly down-regulated genes by the PEO-IAA treatment	Significantly down-regulated genes by the PEO-IAA treatment	Significantly down-regulated genes by the PEO-IAA treatment	Significantly down-regulated genes by the PEO-IAA treatment	Significantly down-regulated genes by the PEO-IAA treatment	Significantly down-regulated genes by the PEO-IAA treatment	Significantly down-regulated genes by the PEO-IAA treatment	Significantly down-regulated genes by the PEO-IAA treatment	Significantly down-regulated genes by the PEO-IAA treatment	Significantly down-regulated genes by the PEO-IAA treatment	Significantly down-regulated genes by the PEO-IAA treatment	Significantly down-regulated genes by the PEO-IAA treatment	Significantly down-regulated genes by the PEO-IAA treatment	Significantly down-regulated genes by the PEO-IAA treatment	Significantly down-regulated genes by the PEO-IAA treatment	Significantly down-regulated genes by the PEO-IAA treatment	Significantly down-regulated genes by the PEO-IAA treatment	Significantly down-regulated genes by the PEO-IAA treatment	Significantly down-regulated genes by the PEO-IAA treatment	Significantly down-regulated genes by the PEO-IAA treatment	Significantly down-regulated genes by the PEO-IAA treatment	Significantly down-regulated genes by the PEO-IAA treatment	Significantly down-regulated genes by the PEO-IAA treatment	Significantly down-regulated genes by the PEO-IAA treatment	Significantly down-regulated genes by the PEO-IAA treatment	Significantly down-regulated genes by the PEO-IAA treatment	Significantly down-regulated genes by the PEO-IAA treatment	Significantly down-regulated genes by the PEO-IAA treatment	Significantly down-regulated genes by the PEO-IAA treatment	Significantly down-regulated genes by the PEO-IAA treatment	Significantly down-regulated genes by the PEO-IAA treatment	Significantly down-regulated genes by the PEO-IAA treatment	Significantly down-regulated genes by the PEO-IAA treatment	Significantly down-regulated genes by the PEO-IAA treatment	Significantly down-regulated genes by the PEO-IAA treatment	Significantly down-regulated genes by the PEO-IAA treatment	Significantly down-regulated genes by the PEO-IAA treatment	Significantly down-regulated genes by the PEO-IAA treatment	Significantly down-regulated genes by the PEO-IAA treatment	Significantly down-regulated genes by the PEO-IAA treatment	Significantly down-regulated genes by the PEO-IAA treatment	Significantly down-regulated genes by the PEO-IAA treatment	Significantly down-regulated genes by the PEO-IAA treatment	Significantly down-regulated genes by the PEO-IAA treatment	Significantly down-regulated genes by the PEO-IAA treatment	Significantly down-regulated genes by the PEO-IAA treatment	Significantly down-regulated genes by the PEO-IAA treatment	Significantly down-regulated genes by the PEO-IAA treatment	Significantly down-regulated genes by the PEO-IAA treatment
raw_2	annotation	z	DMSO_2	DMSO_3	PEO_1	PEO_2	PEO_3	p.value	q.value	ranking	DMSO_all	PEO_all	ratio('PEO/DMSO)
AT1G01010	NAC domain containing protein 1	28.0881	25.4962	26.3316	41.6446	44.9357	39.8022	0.0016565	0.0116604	4107	26.6386	42.1275	1.58144
AT1G01480	1-amino-cyclopropane-1-carboxylate synthase 2	68.9539	67.9899	64.601	134.53	126.673	147.43	2.70024e-15	8.97288e-14	870	67.1816	136.211	2.02751
AT1G01720	NAC (No Apical Meristem) domain transcriptional regulator superfamily protein	8.40339	10.5833	7.76811	23.4779	20.2359	25.2881	2.15389e-05	0.000234977	2650	8.91828	23.0006	2.57904
AT1G02220	NAC domain containing protein 3	6.10109	6.52104	4.96931	41.8257	32.5362	23.8925	1.66419e-14	5.15666e-13	933	5.86382	32.7515	5.58535
AT1G02230	NAC domain containing protein 4	9.72722	11.5455	9.82438	34.2814	24.9973	25.8463	5.46742e-07	7.66924e-06	2061	10.3657	28.375	2.7374
AT1G02520	P-glycoprotein 11	23.0806	19.5631	17.4783	270.147	165.955	188.907	3.93609e-57	6.93857e-55	164	20.0406	208.336	10.3957
AT1G02850	beta glucosidase 11	93.0705	101.557	91.104	175.39	154.051	154.743	5.01968e-11	1.16655e-09	1244	95.2439	161.395	1.69454
AT1G03590	Protein phosphatase 2C family protein	14.9074	12.7748	12.3947	31.6258	20.7319	24.5624	0.000801188	0.00617827	3749	13.359	25.64	1.91931
AT1G03770	RING 1B	66.5365	66.7605	59.0605	114.311	98.6006	100.203	5.00643e-07	7.06028e-06	2050	64.1192	104.372	1.62778
AT1G03900	non-intrinsic ABC protein 4	49.2692	49.0682	47.8653	85.1603	89.4746	84.1819	3.88133e-08	6.38278e-07	1758	48.7342	86.2723	1.77026
AT1G03950	vacuolar protein sorting-associated protein 2.3	18.8789	21.1132	19.5345	31.7465	35.3137	31.2612	0.00312635	0.0201657	4480.5	19.8422	32.7738	1.65172
AT1G04555	unknown protein	6.27377	8.39183	5.82609	16.2957	18.0536	16.6912	0.000535658	0.00432566	3580	6.83056	17.0135	2.4908
AT1G04990	Zinc finger C-x8-C-x5-C-x3-H type family protein	24.2317	22.2357	17.4211	47.1972	36.0081	41.756	1.08627e-05	0.000124768	2517	21.2962	41.6538	1.95593
AT1G05010	ethylene-forming enzyme	5.29529	5.71928	6.11168	20.3395	17.1609	18.5334	5.2801e-06	6.38961e-05	2389	5.70875	18.6779	3.27181
AT1G05060	unknown protein	12.7202	11.6524	13.48	82.4443	80.051	77.4273	5.22392e-37	5.05096e-35	299	12.6175	79.9742	6.33835
AT1G05340	unknown protein	1.8994	1.87079	1.42796	11.5277	15.7721	14.235	4.41396e-08	7.20946e-07	1770	1.73272	13.845	7.99031
AT1G05560	UDP-glucosyltransferase 75B1	2.35986	2.13805	2.34186	159.276	108.024	136.154	2.36409e-87	8.99289e-85	76	2.27992	134.484	58.9865
AT1G05620	uridine-ribohydrolase 2	22.6777	22.7168	22.676	38.989	40.7695	41.9793	0.000109773	0.00104444	3038	22.6901	40.5793	1.78841
AT1G05675	UDP-Glycosyltransferase superfamily protein	0.287787	0.160354	0.456948	4.52659	4.06703	4.57753	0.0018314	0.0127091	4164.5	0.301696	4.39038	14.5523
AT1G05730	Eukaryotic protein of unknown function (DUF842)	28.1456	29.4516	29.8159	50.9392	65.6676	53.7023	3.72941e-07	5.36137e-06	2011	29.1377	56.7697	1.94833
AT1G06040	B-box zinc finger family protein	36.031	36.2933	35.2992	53.2327	56.1448	56.94	0.000552953	0.00445413	3589	35.8745	55.4392	1.54536
AT1G06180	myb domain protein 13	22.7352	19.4028	17.5925	34.04	27.6756	31.2612	0.00946942	0.0521251	5250.5	19.9102	30.9923	1.55661
AT1G06430	FTSH protease 8	17.9579	15.287	20.1628	43.2742	42.059	39.4672	1.16556e-07	1.78287e-06	1889.5	17.8026	41.6002	2.33675
AT1G06650	2-oxoglutarate (2OG) and Fe(II)-dependent oxygenase superfamily protein	18.6486	17.5854	21.705	43.6967	41.8606	37.1785	1.54349e-06	2.03105e-05	2197	19.313	40.9119	2.11836
AT1G06680	photosystem II subunit P-1	85.9333	73.7092	80.994	153.783	170.914	159.376	2.66677e-17	1.02386e-15	753	80.2122	161.358	2.01164
AT1G07040	unknown protein	23.4835	21.6477	21.191	66.2693	62.5925	63.3597	3.82719e-15	1.25447e-13	882	22.1074	64.0738	2.8983
AT1G07250	UDP-glucosyl transferase 71C4	20.1451	19.6166	19.4774	35.4281	34.2225	35.3363	0.000409447	0.00341127	3470	19.7464	34.9957	1.77226
AT1G07310	Calcium-dependent lipid-binding (CaLB domain) family protein	37.3548	38.5383	40.8968	58.6646	57.9303	64.0854	0.000308178	0.00265161	3360	38.93	60.2268	1.54705
AT1G07400	HSP20-like chaperones superfamily protein	65.9033	84.0787	87.3342	244.194	350.756	311.384	1.35081e-39	1.42525e-37	274	79.1054	302.112	3.8191
AT1G07430	highly ABA-induced PP2C gene 2	14.2743	18.2269	15.9361	68.8645	61.0054	74.6919	1.20237e-23	6.24067e-22	557	16.1457	68.1873	4.22324
AT1G07590	Tetratricopeptide repeat (TPR)-like superfamily protein	266.031	260.681	266.629	693.836	754.483	660.002	8.88672e-74	2.40108e-71	107	264.447	702.774	2.65752
AT1G07600	metallothionein 1A	41.4989	43.6696	42.5533	123.485	135.501	119.351	2.51574e-27	1.53439e-25	474	42.5739	126.113	2.9622
AT1G07610	metallothionein 1C	11.5115	9.40741	11.081	18.4081	25.1957	16.9145	0.00461443	0.0281679	4736	10.6666	20.1728	1.89121
AT1G07630	pol-like 5	16.2888	15.875	17.364	37.1784	27.9732	31.7636	0.000131784	0.00123377	3088	16.5093	32.3051	1.95678
AT1G07750	RmlC-like cupins superfamily protein	257.973	242.294	249.836	660.822	662.033	647.441	1.19703e-95	5.08913e-93	68	250.034	656.765	2.6267
AT1G07870	Protein kinase superfamily protein	53.1831	51.6338	50.4356	76.5899	74.496	82.3956	0.000112093	0.00106459	3044	51.7509	77.8272	1.50388
AT1G07890	ascorbate peroxidase 1	888.515	1054.11	1137.91	2675.58	2823.11	2988.01	3.41288e-55	5.48147e-53	180	1026.85	2828.9	2.75494
AT1G08050	Zinc finger (C3HC4-type RING finger) family protein	64.2342	54.8944	57.8039	124.149	78.7615	102.213	5.78734e-07	8.09444e-06	2067	58.9775	101.708	1.72452
AT1G08250	arogenate dehydratase 6	13.2382	9.0867	11.8235	17.9253	21.5255	20.5431	0.00955742	0.0524631	5264.5	11.3828	19.9979	1.75685
AT1G08380	photosystem I subunit O	12.1446	12.1869	15.3078	32.2897	41.2654	33.55	3.05931e-08	5.10061e-07	1733.5	13.2131	35.7017	2.702
AT1G08440	Aluminium activated malate transporter family protein	0.518017	1.28283	0.74254	6.09581	5.15818	6.02894	0.00257752	0.0170128	4378.5	0.847795	5.76098	6.79525
AT1G08820	vamp/synaptobrevin-associated protein 27-2	77.2997	78.0922	73.5686	119.261	135.005	112.931	1.7024e-07	2.55537e-06	1926	76.3202	122.399	1.60376
AT1G08830	copper/zinc superoxide dismutase 1	6.44644	7.48316	8.79625	18.2874	16.7641	12.3928	0.00558737	0.0333191	4847.5	7.57528	15.8148	2.08768
AT1G08920	ERD (early response to dehydration) six-like 1	2.82032	1.97769	1.77067	16.3561	10.7131	15.2957	3.63083e-07	5.23006e-06	2007	2.18956	14.1216	6.44952
AT1G08940	Phosphoglycerate mutase family protein	1.26626	1.22938	1.37084	6.69935	8.43164	6.58718	0.00053376	0.00431757	3573.5	1.28883	7.23939	5.61703
AT1G09010	glycoside hydrolase family 2 protein	18.994	16.2492	19.7059	32.0483	30.4531	28.0234	0.00458975	0.0280361	4732	18.3163	30.1749	1.64743
AT1G09070	soybean gene regulated by cold-2	31.5415	37.6831	31.0153	95.1187	76.5791	101.264	3.22721e-19	1.3822e-17	675	33.4133	90.9873	2.72308
AT1G09500	NAD(P)-binding Rossmann-fold superfamily protein	8.92141	7.05556	6.34015	39.2908	29.5603	29.1399	1.22615e-12	3.29136e-11	1076.5	7.43904	32.6637	4.39085
AT1G09560	germin-like protein 5	12.5475	16.3561	16.5072	34.7642	39.8767	32.7684	8.9795e-07	1.22163e-05	2125	15.1369	35.8031	2.36528
AT1G09940	Glutamyl-tRNA reductase family protein	5.81331	6.84175	6.34015	19.7359	13.2922	15.0724	0.000522244	0.00423746	3562	6.33174	16.0335	2.53225
AT1G09970	Leucine-rich receptor-like protein kinase family protein	19.2818	20.3114	20.2199	74.7189	52.4746	60.0103	2.32212e-16	8.33942e-15	805	19.9377	62.4013	3.12981
AT1G10170	NF-X-like 1	89.0414	77.13	72.2549	284.27	180.338	222.289	7.42357e-22	3.57692e-20	600	79.4755	228.966	2.88096
AT1G10270	glutamine-rich protein 23	32.9804	32.1242	32.6718	51.4221	54.9545	50.7994	0.000266845	0.00232478	3318	32.5921	52.392	1.6075
AT1G10410	Protein of unknown function (DUF1336)	16.001	16.8371	17.5354	27.8234	31.5443	28.7491	0.00215146	0.0146075	4257.5	16.7912	29.3723	1.74927
AT1G10522	unknown protein	17.6126	14.6456	15.5933	20.8827	32.8338	27.2977	0.00465725	0.0284113	4739	15.9505	27.0047	1.69303
AT1G10540	nucleobase-ascorbate transporter 8	7.3098	7.48316	7.02557	17.2614	16.5657	14.9607	0.00182233	0.0126704	4157.5	7.27285	16.2626	2.23607
AT1G11310	Seven transmembrane MLO family protein	12.8929	12.9352	11.9949	21.0637	25.6917	22.6085	0.00353429	0.0224612	4549	12.6076	23.1213	1.83391
AT1G12200	Flavin-binding monooxygenase family protein	16.8643	15.6077	15.9361	31.8672	28.4692	29.9772	0.000639872	0.00507092	3648	16.136	30.1045	1.86567
AT1G12440	A20/AN1-like zinc finger family protein	45.7582	53.665	54.4339	80.0905	98.303	87.308	6.61932e-08	1.04972e-06	1823	51.2857	88.5672	1.72694
AT1G12780	UDP-D-glucose/UDP-D-galactose 4-epimerase 1	29.9875	30.4672	28.902	172.131	153.158	141.234	1.02577e-54	1.61168e-52	184	29.7855	155.508	5.22091
AT1G12810	proline-rich family protein	25.8433	31.8569	34.8994	44.2399	60.9062	52.3625	6.24717e-05	0.000621493	2906	30.8665	52.5029	1.70096
AT1G13300	myb-like transcription factor family protein	34.3618	35.2778	34.8994	63.3723	68.3459	64.8111	1.75322e-07	2.6262e-06	1930	34.8463	65.5098	1.87996
AT1G13340	Regulator of Vps4 activity in the MVB pathway protein	6.44644	6.41414	6.62575	26.1939	23.311	27.9676	4.61205e-09	8.47643e-08	1573	6.49544	25.8242	3.97574
AT1G13360	unknown protein	8.74874	8.28493	7.25405	42.731	38.5872	41.9793	3.22194e-17	1.23209e-15	756	8.09591	41.0992	5.07654
AT1G13970	Protein of unknown function (DUF1336)	1.95695	1.38973	1.59932	9.89814	9.5228	10.5507	2.2381e-05	0.000243064	2662	1.64867	9.99053	6.05976
AT1G13990	unknown protein	3.39589	4.16919	3.59846	13.7608	13.8874	14.8491	2.25062e-05	0.000244148	2665	3.72118	14.1658	3.80679
AT1G14200	RING/U-box superfamily protein	0.633132	1.06902	1.42796	17.0803	20.4343	22.2736	9.08987e-15	2.85329e-13	921	1.04337	19.9294	19.101
AT1G14400	ubiquitin carrier protein 1	36.8368	30.5741	34.6709	52.0256	63.2869	58.8938	1.74816e-05	0.000193785	2608	34.0273	58.0688	1.70654
AT1G14520	myo-inositol oxygenase 1	3.33833	3.04672	3.88406	9.53602	11.0107	11.3322	0.000941319	0.00708317	3841.5	3.42304	10.6263	3.10435
AT1G14870	PLANT CADMIUM RESISTANCE 2	7.13713	7.91077	5.65473	32.2897	30.5523	32.7126	1.98808e-12	5.24889e-11	1095	6.90088	31.8515	4.61558
AT1G15130	Endosomal targeting BRO1-like domain-containing protein	142.8	136.14	136.742	224.036	207.319	216.763	8.9319e-11	2.02685e-09	1274	138.561	216.039	1.55917
AT1G15380	Lactoylglutathione lyase / glyoxalase I family protein	30.8508	29.2378	27.3598	168.812	148.694	155.804	1.55598e-58	2.86518e-56	157	29.1495	157.77	5.41245
AT1G15400	unknown protein	7.3098	7.53662	8.73913	18.5288	18.0536	21.0455	0.000222334	0.00197036	3262	7.86185	19.2093	2.44336
AT1G15670	Galactose oxidase/kelch repeat superfamily protein	0.978477	0.962121	1.71355	7.36325	7.73727	7.64783	0.000310904	0.0026703	3365	1.21805	7.58278	6.22534
AT1G15740	Leucine-rich repeat family protein	49.039	47.8923	49.8073	116.303	81.5389	94.286	5.87137e-11	1.35252e-09	1255	48.9129	97.376	1.99081
AT1G15820	light harvesting complex photosystem II subunit 6	39.7147	37.0417	41.2396	62.1652	73.0081	71.175	1.17592e-06	1.57315e-05	2161	39.332	68.7828	1.74878
AT1G16030	heat shock protein 70B	7.48247	7.64352	7.88235	21.2448	26.0885	27.9118	1.32232e-07	2.01519e-06	1897	7.66945	25.0817	3.27034
AT1G17020	senescence-related gene 1	11.972	9.03325	10.9668	44.3002	30.9491	30.5913	1.87979e-10	4.10769e-09	1322.5	10.6573	35.2802	3.31042
AT1G17170	glutathione S-transferase TAU 24	12.8353	15.0732	13.4228	202.489	185.099	192.48	5.78765e-111	3.09854e-108	54	13.7771	193.356	14.0346
AT1G17290	alanine aminotransferas	115.633	105.833	113.437	188.367	142.445	175.174	7.49483e-07	1.03471e-05	2094	111.635	168.662	1.51084
AT1G17420	lipoxygenase 3	9.43943	11.4386	10.11	25.1075	22.5174	24.8973	6.61236e-05	0.000654221	2921.5	10.3293	24.1741	2.34034
AT1G17510	unknown protein	16.0585	18.9217	15.422	28.5477	33.3298	28.5817	0.00129321	0.00941021	3972.5	16.8007	30.153	1.79474
AT1G17620	Late embryogenesis abundant (LEA) hydroxyproline-rich glycoprotein family	16.8643	18.4407	12.7945	25.4093	33.7266	28.9166	0.000765206	0.00592927	3730.5	16.0332	29.3508	1.83063
AT1G17745	D-3-phosphoglycerate dehydrogenase	9.89989	9.46086	11.2523	22.0898	13.3914	20.8222	0.0096822	0.0530841	5272.5	10.2044	18.7678	1.83919
AT1G18320	Mitochondrial import inner membrane translocase subunit Tim17/Tim22/Tim23 family protein	14.1591	14.7525	12.5089	23.5383	38.1904	29.2515	2.59866e-05	0.000278455	2697.5	13.8069	30.3267	2.1965
AT1G18390	Protein kinase superfamily protein	14.8498	10.6902	11.9949	28.1856	22.6166	25.7347	0.000476187	0.00391429	3517	12.5117	25.5123	2.03908
AT1G19020	unknown protein	0.518017	0.0534512	0.171355	3.3195	4.36461	4.07512	0.00341851	0.0218022	4530.5	0.247608	3.91974	15.8304
AT1G19180	jasmonate-zim-domain protein 1	20.8358	17.1044	15.3078	54.0777	66.1636	66.3742	1.66937e-18	6.89451e-17	700	17.7493	62.2052	3.50465
AT1G19200	Protein of unknown function (DUF581)	1.95695	1.17593	1.37084	4.94907	6.94371	6.75465	0.00661254	0.0384568	4970	1.50124	6.21581	4.14045
AT1G19230	Riboflavin synthase-like superfamily protein	25.0375	22.3426	25.4177	55.3451	51.5818	54.1488	8.79935e-09	1.56547e-07	1625	24.2659	53.6919	2.21265
AT1G19950	HVA22-like protein H (ATHVA22H)	33.038	33.3535	34.7852	47.2576	56.0456	49.0689	0.00162344	0.011457	4096	33.7256	50.7907	1.506
AT1G20020	ferredoxin-NADP(+)-oxidoreductase 2	37.8728	36.1864	40.3257	70.1923	51.5818	53.9814	0.000512217	0.00417015	3551	38.1283	58.5852	1.53653
AT1G20110	RING/FYVE/PHD zinc finger superfamily protein	123	120.426	119.549	188.548	182.818	190.582	1.54571e-09	3.04197e-08	1469	120.992	187.316	1.54817
AT1G20340	Cupredoxin superfamily protein	89.8472	80.7113	87.9054	157.465	165.359	155.134	3.19005e-14	9.67727e-13	953	86.1546	159.319	1.84923
AT1G20350	translocase inner membrane subunit 17-1	2.99299	3.42088	2.79881	12.7348	10.7131	12.6161	6.58142e-05	0.000651829	2919	3.07089	12.0214	3.91462
AT1G20440	cold-regulated 47	138.656	175.961	152.792	339.374	462.153	424.482	4.16824e-28	2.67787e-26	450	155.803	408.67	2.62299
AT1G20620	catalase 3	7.36736	5.45202	6.91134	72.7876	55.9464	49.0689	7.57991e-33	6.15549e-31	356	6.57691	59.2676	9.01148
AT1G20630	catalase 1	73.1556	76.3817	85.1637	242.625	225.571	215.479	7.43145e-43	8.80505e-41	244	78.2337	227.892	2.91296
AT1G21000	PLATZ transcription factor family protein	9.78477	9.72811	9.08184	23.84	23.6086	24.9531	2.24292e-05	0.000243495	2663	9.53158	24.1339	2.532
AT1G21080	DNAJ heat shock N-terminal domain-containing protein	28.7787	31.4827	29.9872	47.499	43.2494	44.6588	0.00327403	0.0210011	4507	30.0829	45.1357	1.50038
AT1G21410	F-box/RNI-like superfamily protein	3.97147	2.2984	2.74169	12.6141	8.63003	9.15506	0.00106568	0.00790783	3895.5	3.00385	10.1331	3.37336
AT1G21450	SCARECROW-like 1	13.7562	13.4162	12.2234	23.84	22.1207	20.8222	0.00842684	0.0471584	5166	13.1319	22.261	1.69518
AT1G21520	unknown protein	24.0015	29.505	22.162	53.2931	63.9813	64.8111	3.39097e-11	8.04209e-10	1219	25.2228	60.6952	2.40636
AT1G21525	pseudogene	5.81331	10.7437	8.91048	15.8129	19.1448	21.7712	0.000878776	0.00668779	3797	8.48916	18.9096	2.2275
AT1G21830	unknown protein	1.8994	2.45875	2.68457	7.48396	6.74531	7.592	0.00813263	0.0457407	5138	2.34757	7.27376	3.09842
AT1G21910	Integrase-type DNA-binding superfamily protein	7.88538	7.16246	5.2549	18.7703	18.0536	22.3294	1.29953e-05	0.000147447	2547.5	6.76758	19.7178	2.91356
AT1G22190	Integrase-type DNA-binding superfamily protein	41.3838	41.1574	38.6692	116.424	108.917	116.057	2.53257e-24	1.35838e-22	539	40.4035	113.799	2.81657
AT1G22530	PATELLIN 2	102.28	104.069	104.47	212.931	195.713	202.081	5.14339e-20	2.27363e-18	654	103.606	203.575	1.96489
AT1G22710	sucrose-proton symporter 2	68.1481	57.2997	70.4842	157.586	90.7641	110.642	7.9927e-07	1.09771e-05	2105	65.3106	119.664	1.83223
AT1G22740	RAB GTPase homolog G3B	2.35986	2.56566	3.31287	12.0106	12.2011	8.7643	0.00011232	0.00106549	3046	2.74613	10.992	4.00272
AT1G22930	T-complex protein 11	130.253	126.947	126.003	269.905	187.877	219.052	1.57871e-10	3.50272e-09	1303	127.734	225.611	1.76626
AT1G22985	Integrase-type DNA-binding superfamily protein	12.0295	12.4007	14.6223	40.3168	43.4478	44.7705	2.94511e-12	7.64302e-11	1114	13.0175	42.845	3.29134
AT1G23190	Phosphoglucomutase/phosphomannomutase family protein	210.027	194.295	199.344	499.917	432.295	492.643	5.43214e-45	6.71124e-43	234	201.222	474.952	2.36034
AT1G23330	alpha/beta-Hydrolases superfamily protein	71.7166	79.6957	81.2225	128.072	118.043	117.006	5.73001e-07	8.02201e-06	2065	77.5449	121.04	1.56091
AT1G23390	Kelch repeat-containing F-box family protein	17.0946	16.3026	16.2217	34.04	28.7668	33.1592	0.000175574	0.00159769	3177	16.5396	31.9886	1.93406
AT1G23440	Peptidase C15, pyroglutamyl peptidase I-like	80.8683	84.5063	89.1048	196.273	190.258	181.092	1.06773e-24	5.7902e-23	533	84.8265	189.207	2.23052
AT1G23480	cellulose synthase-like A3	6.73423	7.69697	7.53964	26.9785	20.5335	21.4921	8.21306e-07	1.12637e-05	2108	7.32361	23.0014	3.14071
AT1G23540	Protein kinase superfamily protein	19.3969	21.915	18.0494	30.4187	32.933	30.368	0.00764159	0.0433513	5096	19.7871	31.2399	1.5788
AT1G23710	Protein of unknown function (DUF1645)	8.40339	9.56776	8.16794	90.6525	85.2092	88.7594	9.93504e-51	1.37427e-48	209	8.71303	88.207	10.1236
AT1G23870	trehalose-phosphatase/synthase 9	57.4424	54.5737	54.2054	88.178	81.5389	79.6602	6.86527e-05	0.00067762	2928.5	55.4072	83.1257	1.50027
AT1G24090	RNase H family protein	15.7132	14.4318	16.0503	28.9098	25.5925	26.6278	0.00242194	0.0161705	4330	15.3984	27.0434	1.75624
AT1G24095	Putative thiol-disulphide oxidoreductase DCC	124.497	107.223	128.288	187.823	168.434	186.618	5.53972e-08	8.87276e-07	1805	120.003	180.959	1.50795
AT1G24350	Acid phosphatase/vanadium-dependent haloperoxidase-related protein	21.3538	22.1288	19.5345	28.9098	37.7936	33.1592	0.00466534	0.0284426	4741.5	21.0057	33.2875	1.58469
AT1G24440	RING/U-box superfamily protein	7.77026	8.23148	8.68201	20.1584	16.0697	17.1937	0.00203346	0.013878	4234.5	8.22792	17.8073	2.16425
AT1G25550	myb-like transcription factor family protein	8.51851	7.85732	7.88235	30.0566	29.4611	31.9311	2.27215e-10	4.92413e-09	1334	8.08606	30.4829	3.76981
AT1G26670	Vesicle transport v-SNARE family protein	16.6917	17.3716	15.5933	25.3489	30.7507	28.6375	0.00328565	0.0210664	4508.5	16.5522	28.2457	1.70646
AT1G26800	RING/U-box superfamily protein	0.575575	0.694865	1.59932	21.2448	23.2118	25.1764	1.38302e-17	5.43247e-16	736	0.956586	23.211	24.2644
AT1G26920	unknown protein	0.748247	1.55008	0.856777	5.37155	5.55496	5.97312	0.00257752	0.0170128	4378.5	1.0517	5.63321	5.35628
AT1G27000	Protein of unknown function (DUF1664)	61.9319	59.4912	57.5754	89.1436	89.8714	91.6064	2.06014e-05	0.000225686	2639	59.6662	90.2072	1.51186
AT1G27100	Actin cross-linking protein	36.7792	37.3089	32.5004	78.4005	63.8821	68.5513	7.64407e-09	1.37176e-07	1611	35.5295	70.278	1.97802
AT1G27290	unknown protein	8.69118	6.09343	5.48338	19.6756	16.6649	21.9945	1.95594e-05	0.000214923	2631	6.756	19.445	2.87818
AT1G27300	unknown protein	18.0731	17.9596	15.7647	32.4104	37.5952	38.4066	1.13592e-05	0.000129903	2528	17.2658	36.1374	2.09301
AT1G27730	salt tolerance zinc finger	3.51101	2.88636	2.57033	26.3146	24.0054	23.1668	1.38475e-13	4.00731e-12	999	2.98923	24.4956	8.1946
AT1G28200	FH interacting protein 1	19.7998	18.7079	21.5337	28.4873	37.992	34.8897	0.00154215	0.0109731	4063	20.0138	33.7897	1.68832
AT1G28280	VQ motif-containing protein	19.2818	16.6233	18.3922	25.4696	34.2225	27.8001	0.00684073	0.0395932	4994	18.0991	29.1641	1.61136
AT1G28380	MAC/Perforin domain-containing protein	20.4905	20.4718	18.6206	32.8329	27.4772	33.1592	0.00946942	0.0521251	5250.5	19.861	31.1564	1.56873
AT1G28600	GDSL-like Lipase/Acylhydrolase superfamily protein	23.8864	24.2668	22.7903	48.8268	45.7293	42.8725	5.57832e-06	6.72235e-05	2398	23.6478	45.8095	1.93716
AT1G29290	unknown protein	8.11561	7.75042	6.11168	16.6579	20.4343	20.2639	0.000102777	0.000983314	3020	7.3259	19.1187	2.60974
AT1G29400	MEI2-like protein 5	19.9149	19.7235	18.7349	45.8694	35.1153	34.2757	2.64018e-05	0.000282276	2703	19.4577	38.4201	1.97454
AT1G29910	chlorophyll A/B binding protein 3	23.8864	20.9529	24.6181	35.1263	38.1904	32.0985	0.0099816	0.0545807	5287	23.1524	35.1384	1.5177
AT1G29920	chlorophyll A/B-binding protein 2	10.3603	10.2626	11.7093	26.6164	27.4772	23.1668	1.94371e-05	0.000213805	2628	10.7774	25.7535	2.38957
AT1G29930	chlorophyll A/B binding protein 1	28.2032	30.3603	28.6735	83.1686	80.7454	75.5851	2.99528e-17	1.14845e-15	754	29.079	79.833	2.74539
AT1G30040	gibberellin 2-oxidase	39.1966	35.6519	33.8713	262.482	282.311	267.953	6.52753e-116	3.70022e-113	51	36.24	270.915	7.4756
AT1G30380	photosystem I subunit K	13.7562	12.1869	13.2515	23.3572	31.5443	22.9993	0.000397057	0.00332429	3453	13.0649	25.9669	1.98754
AT1G30960	GTP-binding family protein	12.9504	13.3093	13.3086	25.4093	24.2038	21.7154	0.00420151	0.0259931	4672.5	13.1895	23.7761	1.80266
AT1G31330	photosystem I subunit F	15.6556	13.7904	15.7076	54.5001	62.1958	57.3866	4.40566e-19	1.87581e-17	679	15.0512	58.0275	3.85534
AT1G32100	pinoresinol reductase 1	21.2387	22.8771	18.792	34.6435	37.5952	39.0207	0.00034009	0.00289262	3398	20.9693	37.0865	1.76861
AT1G32170	xyloglucan endotransglucosylase/hydrolase 30	86.7967	79.0008	83.3359	367.619	256.322	313.505	7.75316e-43	9.14872e-41	245	83.0445	312.482	3.76283
AT1G32700	PLATZ transcription factor family protein	5.52552	8.76599	8.56777	16.7786	16.1689	14.6816	0.00406882	0.0253294	4644	7.61976	15.8764	2.08358
AT1G32790	CTC-interacting domain 11	70.7957	59.4912	59.7459	122.097	88.9786	113.824	7.81834e-08	1.22641e-06	1843	63.3443	108.3	1.70971
AT1G32870	NAC domain protein 13	168.241	151.641	168.442	373.353	315.343	357.55	3.78075e-30	2.67241e-28	409	162.775	348.749	2.14253
AT1G32920	unknown protein	14.8498	17.1044	14.451	84.4964	106.933	97.3563	2.30125e-43	2.77205e-41	240	15.4684	96.2619	6.22313
AT1G32928	unknown protein	1.09359	0.855219	0.856777	7.18219	6.64612	6.81047	0.000277285	0.00240586	3331.5	0.935196	6.87959	7.35631
AT1G33030	O-methyltransferase family protein	8.11561	5.98653	7.711	23.0554	27.0805	27.9676	1.59766e-08	2.74767e-07	1681	7.27104	26.0345	3.58057
AT1G33110	MATE efflux family protein	131.519	123.526	122.576	223.734	172.204	197.671	1.08357e-08	1.90316e-07	1646	125.874	197.87	1.57197
AT1G33420	RING/FYVE/PHD zinc finger superfamily protein	121.619	116.47	112.98	196.092	167.145	172.997	2.59519e-08	4.34938e-07	1725	117.023	178.745	1.52743
AT1G33430	Galactosyltransferase family protein	3.74124	3.20707	4.28389	17.3821	12.1019	14.6816	8.71278e-06	0.0001012	2488.5	3.74406	14.7219	3.93205
AT1G33990	methyl esterase 14	20.7783	16.9975	22.5618	44.2399	40.1743	44.0448	1.24481e-06	1.65993e-05	2168	20.1125	42.8196	2.12901
AT1G34220	Regulator of Vps4 activity in the MVB pathway protein	32.9804	29.1309	30.9011	53.7759	47.5148	47.1709	0.000481494	0.0039523	3521.5	31.0041	49.4872	1.59615
AT1G35140	Phosphate-responsive 1 family protein	17.2672	25.1755	20.5627	35.1867	35.6113	40.3046	0.00034009	0.00289262	3398	21.0018	37.0342	1.76338
AT1G35230	arabinogalactan protein 5	4.89239	4.383	4.22677	11.5881	15.5737	12.6719	0.000535952	0.00432683	3581	4.50072	13.2779	2.95018
AT1G35670	calcium-dependent protein kinase 2	102.567	89.8514	94.7596	185.53	143.437	159.767	3.38682e-10	7.20477e-09	1359	95.7262	162.911	1.70185
AT1G35910	Haloacid dehalogenase-like hydrolase (HAD) superfamily protein	57.2121	53.2374	53.1773	137.246	111.496	120.021	4.84764e-17	1.82007e-15	770	54.5423	122.921	2.25368
AT1G36920	unknown protein	27.9154	29.3447	23.3615	42.4292	46.0268	40.9745	0.00113468	0.00836184	3923	26.8738	43.1435	1.60541
AT1G36922	unknown protein	14.2743	14.8594	15.7647	20.943	32.6354	21.3804	0.00785717	0.0444088	5115	14.9661	24.9863	1.66952
AT1G42550	plastid movement impaired1	22.1596	19.4562	20.4484	29.9358	36.2065	29.6981	0.00846268	0.0473131	5171	20.6881	31.9468	1.54421
AT1G42990	basic region/leucine zipper motif 60	65.7882	62.8586	61.1739	162.052	127.268	148.658	7.94492e-20	3.4854e-18	659	63.2736	145.993	2.30733
AT1G43670	Inositol monophosphatase family protein	40.1176	35.9192	36.5558	64.8208	57.9303	62.8573	3.62979e-05	0.000376795	2785	37.5309	61.8695	1.6485
AT1G43910	P-loop containing nucleoside triphosphate hydrolases superfamily protein	9.32431	9.14015	9.82438	209.37	130.244	136.377	3.01927e-60	5.89778e-58	148	9.42961	158.664	16.8261
AT1G44130	Eukaryotic aspartyl protease family protein	17.3248	21.6477	17.821	76.952	82.7293	76.1433	8.213e-27	4.9261e-25	482	18.9312	78.6082	4.15232
AT1G44446	Pheophorbide a oxygenase family protein with Rieske [2Fe-2S] domain	13.2382	12.0265	12.3376	26.0732	23.2118	22.4969	0.00153566	0.0109322	4061	12.5341	23.9273	1.90897
AT1G44608	unknown protein	1.84184	1.87079	1.25661	13.278	14.8794	14.0117	2.46271e-08	4.13935e-07	1720	1.65641	14.0564	8.48603
AT1G44790	ChaC-like family protein	17.2097	17.4251	15.0222	21.8483	34.3217	25.0089	0.00852367	0.0476265	5174	16.5523	27.0597	1.6348
AT1G47128	Granulin repeat cysteine protease family protein	57.9028	65.9053	52.7204	169.355	81.5389	116.727	3.97173e-07	5.67866e-06	2022	58.8428	122.54	2.0825
AT1G49620	Cyclin-dependent kinase inhibitor family protein	19.8573	22.2357	21.8193	35.7902	43.9437	32.8242	0.000368376	0.0031067	3428	21.3041	37.5194	1.76114
AT1G49900	C2H2 type zinc finger transcription factor family	1.43894	1.65699	1.31373	12.9762	11.2091	14.2908	5.6623e-08	9.06407e-07	1806	1.46988	12.8254	8.72545
AT1G50250	FTSH protease 1	16.3463	16.8371	19.9915	34.6435	26.0885	26.2371	0.00511138	0.0308561	4788	17.725	28.9897	1.63553
AT1G50320	thioredoxin X	13.008	14.6456	13.2515	20.8827	23.807	25.1764	0.00759434	0.043134	5088.5	13.635	23.2887	1.708
AT1G50400	Eukaryotic porin family protein	42.4199	43.1886	47.8653	106.888	97.1127	104.223	7.8598e-17	2.90943e-15	781	44.4912	102.741	2.30924
AT1G50420	scarecrow-like 3	26.016	25.1221	26.9028	59.751	47.4156	49.0131	3.82616e-07	5.48954e-06	2014.5	26.0136	52.0599	2.00126
AT1G50640	ethylene responsive element binding factor 3	24.9799	22.6098	20.3342	38.5062	33.8258	38.9648	0.00162364	0.011457	4097	22.6413	37.0989	1.63855
AT1G50780	2Fe-2S ferredoxin-like superfamily protein	3.51101	4.00884	2.91304	7.84609	13.0938	11.6671	0.00060656	0.00484143	3621.5	3.47763	10.869	3.12541
AT1G51020	unknown protein	5.12262	3.52778	3.42711	11.3467	10.118	8.37353	0.00791957	0.0447079	5121	4.02583	9.94605	2.47056
AT1G51270	structural molecules;transmembrane receptors;structural molecules	23.7137	23.8392	20.6769	42.0068	46.0268	40.193	2.19403e-05	0.000238636	2658	22.7433	42.7422	1.87933
AT1G51400	Photosystem II 5 kD protein	13.0655	13.4162	13.994	48.2836	67.6515	54.4838	7.50701e-20	3.30331e-18	657	13.4919	56.8063	4.21039
AT1G51402	unknown protein	10.015	9.78157	10.7383	35.1263	49.7963	40.9745	8.78669e-15	2.76714e-13	918	10.1783	41.9657	4.12306
AT1G51420	sucrose-phosphatase 1	69.9899	82.7959	72.9403	164.949	150.381	161.944	5.1796e-19	2.19563e-17	682	75.242	159.091	2.11439
AT1G51710	ubiquitin-specific protease 6	479.224	476.838	498.816	727.212	717.979	738.992	1.06951e-24	5.7902e-23	534	484.959	728.061	1.50128
AT1G51760	peptidase M20/M25/M40 family protein	393.06	433.97	392.575	695.948	598.845	581.514	1.23706e-12	3.31757e-11	1078	406.535	625.436	1.53845
AT1G51950	indole-3-acetic acid inducible 18	15.1952	14.9129	14.6795	61.4409	49.5979	52.9207	4.35427e-17	1.64767e-15	764	14.9292	54.6532	3.66083
AT1G52080	actin binding protein family	18.3033	18.2269	14.7366	39.8943	37	35.8387	1.45358e-06	1.92413e-05	2184	17.0889	37.5777	2.19895
AT1G52220	unknown protein	21.2963	18.1734	22.3333	32.9536	42.4558	33.7174	0.000404891	0.00337916	3464	20.601	36.3756	1.76572
AT1G52230	photosystem I subunit H2	7.65515	6.09343	7.4254	16.7786	22.7158	17.6402	5.58147e-05	0.000560863	2877	7.05799	19.0449	2.69834
AT1G52342	unknown protein	10.8208	9.62121	10.4527	47.6801	51.0858	46.6127	8.05406e-19	3.37943e-17	689	10.2982	48.4595	4.70561
AT1G52343	unknown protein	15.0225	17.6389	12.6232	37.4198	40.5711	36.2853	4.33318e-08	7.08553e-07	1768	15.0949	38.0921	2.52351
AT1G52760	lysophospholipase 2	98.8262	101.504	102.528	162.716	155.737	152.901	2.07446e-08	3.51269e-07	1707	100.953	157.118	1.55635
AT1G52880	NAC (No Apical Meristem) domain transcriptional regulator superfamily protein	11.972	11.0109	10.7954	32.35	31.5443	29.7539	1.61361e-07	2.43855e-06	1913	11.2594	31.2161	2.77244
AT1G52890	NAC domain containing protein 19	1.78428	2.4053	1.14237	8.93247	5.45577	8.82012	0.000912645	0.00689973	3823.5	1.77732	7.73612	4.35269
AT1G53540	HSP20-like chaperones superfamily protein	3.05055	4.32955	3.42711	17.02	29.4611	21.7712	3.56091e-11	8.40376e-10	1225	3.6024	22.7508	6.31545
AT1G53560	Ribosomal protein L18ae family	0.805805	1.22938	1.08525	8.99283	7.73727	7.70365	4.92634e-05	0.000499196	2853	1.04014	8.14458	7.83024
AT1G53730	STRUBBELIG-receptor family 6	35.6281	37.3624	37.6982	59.2078	55.4504	53.9255	0.000774639	0.00599594	3735	36.8962	56.1946	1.52304
AT1G54050	HSP20-like chaperones superfamily protein	10.9359	11.7593	12.4518	58.9664	78.2655	66.3184	5.99949e-30	4.20984e-28	412	11.7157	67.8501	5.79139
AT1G54100	aldehyde dehydrogenase 7B4	94.0489	93.8603	99.8431	182.029	161.392	156.306	4.02566e-12	1.03084e-10	1129	95.9174	166.576	1.73666
AT1G54780	thylakoid lumen 18.3 kDa protein	19.3969	16.0354	16.1074	28.3063	28.37	31.2054	0.0029644	0.0192327	4455.5	17.1799	29.2939	1.70513
AT1G55190	PRA1 (Prenylated rab acceptor) family protein	22.9654	27.0463	24.9037	36.092	38.8847	40.5279	0.00454807	0.0278451	4721.5	24.9718	38.5016	1.5418
AT1G55210	Disease resistance-responsive (dirigent-like protein) family protein	48.9814	69.4331	63.1159	163.138	207.319	191.14	6.78526e-34	5.75255e-32	341	60.5101	187.199	3.09368
AT1G55450	S-adenosyl-L-methionine-dependent methyltransferases superfamily protein	10.9359	11.4386	12.2234	21.4862	20.9303	23.4459	0.00265754	0.0174454	4404	11.5326	21.9541	1.90366
AT1G55530	RING/U-box superfamily protein	39.8298	34.7967	36.9557	58.1818	64.0805	56.326	0.000127878	0.00120109	3078	37.1941	59.5294	1.60051
AT1G55670	photosystem I subunit G	32.2898	32.4449	35.2992	61.803	78.0671	71.175	2.95368e-10	6.32056e-09	1351	33.3446	70.3484	2.10974
AT1G55690	Sec14p-like phosphatidylinositol transfer family protein	84.0915	82.0476	83.393	149.257	107.131	121.025	8.55999e-06	9.97056e-05	2482	83.1773	125.805	1.51249
AT1G55760	BTB/POZ domain-containing protein	13.0655	13.2559	9.82438	27.5217	25.7909	24.1158	0.000144371	0.00134032	3114	12.0486	25.8094	2.14211
AT1G55900	Haloacid dehalogenase-like hydrolase (HAD) superfamily protein	90.9408	87.2323	84.0784	123.546	143.834	134.256	5.42143e-07	7.61213e-06	2059	87.4172	133.878	1.53149
AT1G56150	SAUR-like auxin-responsive protein family	2.3023	3.58123	1.65644	5.79404	7.83647	11.1089	0.00455324	0.027865	4723.5	2.51332	8.24646	3.2811
AT1G56280	drought-induced 19	55.0825	55.7496	49.4075	83.4703	86.6971	75.0268	3.61909e-05	0.000375819	2784	53.4132	81.7314	1.53017
AT1G58030	cationic amino acid transporter 2	44.7797	41.5316	44.6095	76.8313	71.7186	68.328	5.93984e-06	7.10471e-05	2417	43.6403	72.2926	1.65656
AT1G58180	beta carbonic anhydrase 6	5.87086	4.4899	3.54135	21.5466	26.0885	19.5382	1.89657e-09	3.67493e-08	1492	4.63404	22.3911	4.83188
AT1G58235	unknown protein	19.3969	19.8838	17.7639	37.4802	34.5201	35.3921	0.000116786	0.00110444	3057	19.0149	35.7975	1.88261
AT1G58290	Glutamyl-tRNA reductase family protein	24.4619	21.4339	23.2472	147.688	90.2682	112.931	9.85811e-32	7.55963e-30	377	23.0477	116.962	5.07479
AT1G58360	amino acid permease 1	2.07207	2.03114	2.4561	21.1844	24.8981	19.1475	6.99764e-13	1.91574e-11	1056	2.18644	21.7434	9.94465
AT1G59580	mitogen-activated protein kinase homolog 2	24.4619	22.6633	27.5882	37.6009	39.8767	35.7829	0.00682234	0.0395117	4991	24.9045	37.7535	1.51593
AT1G59590	ZCF37	3.1081	3.47433	2.1705	32.4707	26.1877	32.0985	3.3539e-18	1.37339e-16	706	2.91764	30.2523	10.3687
AT1G59860	HSP20-like chaperones superfamily protein	18.1882	19.1355	24.104	65.4243	80.4478	74.5803	6.83484e-22	3.30427e-20	598	20.4759	73.4841	3.58881
AT1G59910	Actin-binding FH2 (formin homology 2) family protein	29.7572	26.4049	26.503	50.5771	44.5389	36.0062	0.00126528	0.00923251	3962	27.555	43.7074	1.58619
AT1G59920	MADS-box family protein	41.8443	37.9503	39.7545	78.7023	111.694	87.8104	1.08246e-14	3.37948e-13	926	39.8497	92.7357	2.32714
AT1G59930	MADS-box family protein	52.6651	46.8767	52.3777	99.9471	144.032	112.596	1.12023e-15	3.84631e-14	842	50.6398	118.858	2.34714
AT1G60000	RNA-binding (RRM/RBD/RNP motifs) family protein	24.5195	18.6545	21.5908	38.3251	39.6783	37.8484	0.000185445	0.00167433	3202	21.5882	38.6173	1.78881
AT1G60030	nucleobase-ascorbate transporter 7	84.7822	98.7778	76.2532	184.866	176.172	178.691	4.0609e-20	1.80339e-18	651	86.6044	179.91	2.07737
AT1G60040	AGAMOUS-like 49	2.35986	3.52778	3.42711	10.0189	10.6139	12.0579	0.00027176	0.0023643	3322	3.10491	10.8969	3.50956
AT1G60140	trehalose phosphate synthase	6.84934	7.21591	6.68286	21.1241	13.8874	16.9704	0.000371854	0.00313237	3432	6.91604	17.3273	2.50538
AT1G60730	NAD(P)-linked oxidoreductase superfamily protein	70.5655	70.6625	77.3956	224.7	219.024	226.197	3.21166e-47	4.12663e-45	225	72.8745	223.307	3.06427
AT1G60950	2Fe-2S ferredoxin-like superfamily protein	39.1966	33.7811	38.4979	119.924	146.215	132.246	1.25566e-34	1.11696e-32	325	37.1586	132.795	3.57374
AT1G61320	FBD / Leucine Rich Repeat domains containing protein	3.85635	3.79503	3.7127	9.53602	10.4156	8.31771	0.00947922	0.0521294	5255	3.78803	9.42309	2.4876
AT1G61340	F-box family protein	12.2597	12.2938	10.624	21.3052	28.5684	25.4555	0.000172785	0.00157528	3170.5	11.7259	25.1097	2.1414
AT1G61520	photosystem I light harvesting complex gene 3	9.66966	11.4386	8.62489	28.8495	29.6595	24.2274	6.33216e-07	8.80956e-06	2078	9.91103	27.5788	2.78264
AT1G61690	phosphoinositide binding	29.1241	29.7189	32.1006	55.4055	42.2574	42.9283	0.0015375	0.0109427	4062	30.3145	46.8637	1.54592
AT1G61740	Sulfite exporter TauE/SafE family protein	0.92092	1.55008	0.514066	7.42361	3.57105	4.35424	0.00753931	0.0428929	5079	0.995023	5.1163	5.14189
AT1G62300	WRKY family transcription factor	54.7372	54.4667	55.7476	136.16	116.555	119.072	1.73216e-17	6.74889e-16	742	54.9839	123.929	2.25391
AT1G62305	Core-2/I-branching beta-1,6-N-acetylglucosaminyltransferase family protein	11.051	12.9886	13.1944	23.9004	24.303	22.7202	0.00138398	0.00998527	4007	12.4113	23.6412	1.9048
AT1G62380	ACC oxidase 2	281.283	292.592	299.472	575.782	701.215	623.772	2.78644e-36	2.64118e-34	305	291.116	633.59	2.17642
AT1G62420	Protein of unknown function (DUF506)	5.87086	4.97096	3.59846	13.8212	12.7963	15.4073	0.000234708	0.00206998	3278	4.81343	14.0082	2.91024
AT1G63010	Major Facilitator Superfamily with SPX (SYG1/Pho81/XPR1) domain-containing protein	27.2822	25.9238	24.6752	42.6707	38.5872	36.7877	0.00522131	0.0314148	4805	25.9604	39.3485	1.51571
AT1G63090	phloem protein 2-A11	11.4539	14.6456	9.48167	37.1784	32.3378	40.4162	6.59875e-10	1.35876e-08	1404	11.8604	36.6442	3.08962
AT1G63180	UDP-D-glucose/UDP-D-galactose 4-epimerase 3	0.23023	0.106902	0	2.77631	2.2815	2.79118	0.00781313	0.0441923	5110	0.112377	2.61633	23.2816
AT1G63540	hydroxyproline-rich glycoprotein family protein	13.2958	14.218	12.7945	28.2459	31.0483	29.5307	1.92084e-05	0.000211629	2624	13.4361	29.6083	2.20364
AT1G63840	RING/U-box superfamily protein	1.84184	2.35185	1.48508	19.2531	15.6729	15.9655	5.69241e-10	1.18224e-08	1392	1.89292	16.9639	8.96172
AT1G64060	respiratory burst oxidase protein F	20.4329	17.6923	18.1066	36.5748	24.4022	31.4845	0.00387206	0.024277	4611	18.7439	30.8205	1.64429
AT1G64220	translocase of outer membrane 7 kDa subunit 2	6.38888	7.21591	8.11083	18.2271	25.1957	20.2639	6.56076e-06	7.78938e-05	2435	7.23854	21.2289	2.93276
AT1G64900	cytochrome P450, family 89, subfamily A, polypeptide 2	2.07207	1.55008	0.913896	19.2531	12.3995	19.4824	1.17378e-10	2.63259e-09	1289	1.51202	17.045	11.273
AT1G64940	cytochrome P450, family 87, subfamily A, polypeptide 6	3.1081	4.91751	5.65473	23.9608	21.3271	26.4045	1.45193e-10	3.23136e-09	1298.5	4.56011	23.8975	5.24054
AT1G64950	cytochrome P450, family 89, subfamily A, polypeptide 5	1.8994	3.20707	2.97016	13.3987	10.4156	14.8491	5.54712e-06	6.69592e-05	2395	2.69221	12.8878	4.78706
AT1G65310	xyloglucan endotransglucosylase/hydrolase 17	5.81331	5.93308	4.68372	15.0283	15.2762	13.6768	0.000394485	0.00330376	3452	5.4767	14.6604	2.67687
AT1G65510	unknown protein	0.805805	0.213805	0.342711	5.19049	6.05094	3.40524	0.000518935	0.00421653	3557	0.454107	4.88222	10.7513
AT1G65610	Six-hairpin glycosidases superfamily protein	2.76276	4.5968	3.54135	21.4259	18.0536	18.9242	7.57949e-09	1.36271e-07	1607	3.63364	19.4679	5.35769
AT1G65690	Late embryogenesis abundant (LEA) hydroxyproline-rich glycoprotein family	1.03603	1.71044	2.1705	9.23424	7.43968	8.7643	0.000325095	0.00277569	3385	1.63899	8.47941	5.17355
AT1G65730	YELLOW STRIPE like 7	37.3548	38.6452	30.5013	80.0905	61.6006	61.9083	5.46466e-08	8.76224e-07	1803	35.5004	67.8665	1.91171
AT1G66140	zinc finger protein 4	17.037	17.7992	13.1373	26.7371	29.4611	25.7347	0.00364026	0.0230033	4574.5	15.9912	27.311	1.70788
AT1G66150	transmembrane kinase 1	28.8363	32.2311	30.4442	76.952	61.799	69.4445	1.8082e-11	4.40026e-10	1188	30.5038	69.3985	2.27507
AT1G66160	CYS, MET, PRO, and GLY protein 1	11.4539	13.3628	10.1671	57.0954	51.9786	63.3039	6.56605e-23	3.29556e-21	576	11.6613	57.4593	4.92736
AT1G66180	Eukaryotic aspartyl protease family protein	218.2	209.048	196.373	532.749	484.968	491.415	8.83999e-57	1.53954e-54	166	207.874	503.044	2.41995
AT1G66590	cytochrome c oxidase 19-1	18.2457	21.8081	14.7366	28.2459	31.941	27.4094	0.00905722	0.0502291	5212.5	18.2635	29.1988	1.59875
AT1G67195	MIR414 (MICRORNA 414)	14.9649	24.4272	18.5635	32.2293	35.2145	34.6106	0.000631143	0.00501411	3638.5	19.3185	34.0181	1.76091
AT1G67360	Rubber elongation factor protein (REF)	30.6781	39.1263	39.1833	80.1508	94.9304	86.1916	1.71703e-15	5.82623e-14	852	36.3292	87.0909	2.39727
AT1G67740	photosystem II BY	58.536	53.5581	59.9744	86.9105	109.711	109.47	1.29562e-08	2.25233e-07	1663	57.3562	102.03	1.77889
AT1G67800	Copine (Calcium-dependent phospholipid-binding protein) family	17.555	13.3628	18.1637	32.169	31.1475	29.8656	0.000278967	0.00241827	3335	16.3605	31.0607	1.89852
AT1G67810	sulfur E2	9.43943	6.8952	9.31031	34.5228	30.3539	33.55	5.06057e-11	1.17511e-09	1245	8.54831	32.8089	3.83805
AT1G67820	Protein phosphatase 2C family protein	166.686	145.601	177.296	387.718	313.558	347.948	3.40099e-25	1.90179e-23	517	163.194	349.741	2.1431
AT1G68110	ENTH/ANTH/VHS superfamily protein	2.64764	3.47433	3.19864	8.75141	12.1019	10.2157	0.000680012	0.00536256	3665.5	3.10687	10.3563	3.33337
AT1G68260	Thioesterase superfamily protein	25.2102	23.1978	24.6181	35.6092	45.9277	39.5789	0.000701863	0.00550933	3682.5	24.342	40.3719	1.65853
AT1G68290	endonuclease 2	213.999	338.88	229.159	418.981	466.617	537.023	1.55593e-08	2.68069e-07	1678	260.68	474.207	1.81912
AT1G68440	unknown protein	26.7067	27.3136	25.6462	69.6491	60.311	65.7601	3.06501e-12	7.94704e-11	1115	26.5555	65.2401	2.45675
AT1G68670	myb-like transcription factor family protein	16.5766	17.5854	15.1364	37.2991	39.5791	40.0813	1.3543e-07	2.06067e-06	1900	16.4328	38.9865	2.37248
AT1G68820	Transmembrane Fragile-X-F-associated protein	55.8883	65.4777	58.6607	103.327	92.0537	94.6209	1.07783e-06	1.45066e-05	2148	60.0089	96.6672	1.61088
AT1G68840	related to ABI3/VP1 2	24.8648	20.4183	20.5055	45.8091	41.4638	48.1199	1.29408e-06	1.72166e-05	2172.5	21.9296	45.1309	2.05799
AT1G69250	Nuclear transport factor 2 (NTF2) family protein with RNA binding (RRM-RBD-RNP motifs) domain	121.964	119.998	131.258	200.558	191.845	204.482	4.552e-11	1.06128e-09	1240	124.407	198.961	1.59928
AT1G69570	Dof-type zinc finger DNA-binding family protein	6.56155	8.81944	7.4254	20.6413	18.1528	17.9752	0.000183421	0.00165969	3195	7.60213	18.9231	2.48918
AT1G69600	zinc finger homeodomain 1	5.75575	7.48316	5.94032	26.3146	27.6756	22.0503	3.01297e-09	5.69314e-08	1530	6.39308	25.3468	3.96473
AT1G69760	unknown protein	0.402902	0.694865	0.514066	7.72538	6.54692	8.37353	1.94429e-05	0.000213805	2629	0.537278	7.54861	14.0497
AT1G69790	Protein kinase superfamily protein	1.8994	1.71044	1.59932	19.4945	16.8633	15.6306	6.42181e-11	1.47345e-09	1260	1.73638	17.3295	9.9802
AT1G69850	nitrate transporter 1:2	26.016	26.6187	23.8755	41.3429	44.7373	43.2074	0.000357819	0.00302886	3415	25.5034	43.0959	1.68981
AT1G69870	nitrate transporter 1.7	1.03603	0.587963	0.685422	12.1916	8.43164	6.58718	1.62563e-06	2.13332e-05	2202.5	0.769807	9.07015	11.7824
AT1G69880	thioredoxin H-type 8	41.7867	36.4537	37.9267	549.588	610.947	526.751	1.82357e-224	5.85772e-221	9	38.7224	562.429	14.5246
AT1G69900	Actin cross-linking protein	4.83483	4.7037	4.22677	16.4164	15.5737	16.5796	1.74572e-05	0.000193589	2606.5	4.58843	16.1899	3.52842
AT1G69930	glutathione S-transferase TAU 11	2.24474	4.16919	2.28474	13.4591	15.2762	15.6864	1.22296e-06	1.63156e-05	2167	2.89956	14.8072	5.10671
AT1G70140	formin 8	10.7633	10.5833	12.6232	25.3489	18.5496	20.1523	0.0031929	0.02054	4494	11.3233	21.3503	1.88552
AT1G70290	trehalose-6-phosphatase synthase S8	2.35986	2.45875	1.31373	14.304	10.4156	10.7739	4.87934e-06	5.93945e-05	2374.5	2.04411	11.8312	5.78793
AT1G70300	K+ uptake permease 6	10.1301	10.3695	11.9949	26.8578	21.9223	19.6499	0.000642393	0.00508811	3650	10.8315	22.81	2.10589
AT1G70410	beta carbonic anhydrase 4	74.5945	71.3573	68.5422	123.304	144.429	132.581	1.86722e-12	4.94336e-11	1092	71.498	133.438	1.86632
AT1G70420	Protein of unknown function (DUF1645)	1.84184	2.35185	1.08525	47.1972	38.3888	44.2681	1.69179e-32	1.33633e-30	366	1.75965	43.2847	24.5985
AT1G70440	similar to RCD one 3	47.2547	50.6183	42.0392	140.566	135.105	133.139	6.72326e-29	4.46826e-27	435	46.6374	136.27	2.9219
AT1G70660	MMS ZWEI homologue 2	20.7207	22.5029	21.705	31.8068	37.2976	30.5913	0.00977319	0.0535424	5277	21.6429	33.2319	1.53547
AT1G70670	Caleosin-related family protein	0.92092	2.45875	0.856777	9.53602	8.33245	11.2205	1.09381e-05	0.000125584	2518	1.41215	9.69633	6.86636
AT1G70740	Protein kinase superfamily protein	29.1816	25.3359	25.8747	50.6375	41.563	47.1709	0.000112335	0.00106549	3048	26.7974	46.4571	1.73364
AT1G70780	unknown protein	57.7302	51.7407	55.0051	100.189	97.2119	99.4776	1.71947e-09	3.35424e-08	1482	54.8253	98.9593	1.80499
AT1G70782	conserved peptide upstream open reading frame 28	57.7302	51.7407	55.0051	100.189	97.2119	99.4776	1.74249e-09	3.39686e-08	1483	54.8253	98.9593	1.80499
AT1G71040	Cupredoxin superfamily protein	47.8878	53.077	47.3512	113.768	102.568	96.184	8.5363e-14	2.50289e-12	986	49.4387	104.174	2.10713
AT1G71100	Ribose 5-phosphate isomerase, type A protein	19.3393	26.8325	23.2472	31.4447	39.3807	39.4672	0.00354168	0.0224984	4551	23.1397	36.7642	1.5888
AT1G71697	choline kinase 1	11.6842	14.3784	16.3359	58.3025	52.4746	50.5761	3.11206e-17	1.19165e-15	755	14.1328	53.7844	3.80564
AT1G71960	ATP-binding casette family G25	7.88538	7.32281	7.65388	22.6933	16.4665	17.3611	0.000264051	0.00230417	3312.5	7.62069	18.8403	2.47226
AT1G72330	alanine aminotransferase 2	99.1716	92.6309	101.1	287.288	245.708	261.589	1.47578e-41	1.67313e-39	255	97.6341	264.862	2.7128
AT1G72430	SAUR-like auxin-responsive protein family	6.504	4.86406	7.08269	13.2176	17.0617	14.1234	0.00222954	0.0150629	4276	6.15025	14.8009	2.40655
AT1G72680	cinnamyl-alcohol dehydrogenase	52.6651	49.1216	54.0341	132.418	128.459	125.603	9.57176e-22	4.60432e-20	601	51.9403	128.826	2.48028
AT1G72700	ATPase E1-E2 type family protein / haloacid dehalogenase-like hydrolase family protein	76.4363	80.2302	75.1108	198.506	132.625	144.025	4.56512e-12	1.15973e-10	1138	77.2591	158.385	2.05005
AT1G72800	RNA-binding (RRM/RBD/RNP motifs) family protein	16.3463	16.5699	16.9642	28.3666	24.6998	31.7636	0.00328565	0.0210664	4508.5	16.6268	28.2767	1.70067
AT1G73500	MAP kinase kinase 9	20.8934	19.2959	14.451	45.3263	39.7775	54.3721	1.42872e-09	2.82326e-08	1463	18.2134	46.492	2.55262
AT1G74010	Calcium-dependent phosphotriesterase superfamily protein	39.1966	47.7854	47.5797	172.312	113.282	157.646	3.55452e-25	1.97998e-23	519	44.8539	147.746	3.29395
AT1G74020	strictosidine synthase 2	16.0585	19.3493	21.3052	44.5416	48.11	41.0861	3.54672e-08	5.85583e-07	1751	18.9044	44.5792	2.35815
AT1G74310	heat shock protein 101	45.2977	48.213	55.1765	103.87	102.37	106.009	5.46062e-14	1.63085e-12	968	49.5624	104.083	2.10004
AT1G74360	Leucine-rich repeat protein kinase family protein	6.21621	7.16246	6.85422	17.201	11.3083	13.3977	0.00715378	0.0410593	5035.5	6.7443	13.969	2.07123
AT1G74740	calcium-dependent protein kinase 30	35.4554	38.1641	37.2413	74.2964	58.2279	74.0778	1.06234e-07	1.6345e-06	1879	36.9536	68.8674	1.86362
AT1G75400	RING/U-box superfamily protein	31.5415	28.7567	31.0153	47.0765	49.4987	49.0689	0.000700966	0.00550528	3681	30.4379	48.548	1.59499
AT1G75450	cytokinin oxidase 5	20.8358	19.5631	21.191	33.2553	35.2145	33.0475	0.00280909	0.0183031	4437	20.53	33.8391	1.64828
AT1G75460	ATP-dependent protease La (LON) domain protein	5.81331	6.25379	4.74083	10.9242	16.9625	14.1234	0.00154856	0.0109997	4069.5	5.60264	14.0033	2.49942
AT1G75540	salt tolerance homolog2	26.6491	26.3514	25.4177	38.4458	55.2521	43.989	9.67019e-05	0.00092848	3011	26.1394	45.8956	1.7558
AT1G75750	GAST1 protein homolog 1	3.97147	5.82618	6.73998	15.8129	26.1877	18.0868	8.93332e-07	1.21764e-05	2121	5.51254	20.0291	3.63338
AT1G75810	unknown protein	7.77026	6.7883	6.96846	13.2176	16.5657	13.9559	0.00921703	0.0509882	5226	7.17567	14.5797	2.03183
AT1G76030	ATPase, V1 complex, subunit B protein	103.834	103.856	105.326	178.046	170.121	182.376	3.2572e-12	8.41517e-11	1119	104.339	176.847	1.69494
AT1G76070	unknown protein	1.20871	2.51221	1.88491	8.87212	6.54692	8.15024	0.00143155	0.0102695	4029.5	1.86861	7.85643	4.20443
AT1G76080	chloroplastic drought-induced stress protein of 32 kD	2.76276	3.47433	3.14152	11.8295	15.177	14.8491	3.39404e-06	4.22938e-05	2319.5	3.1262	13.9518	4.46287
AT1G76100	plastocyanin 1	1.84184	2.51221	1.71355	9.23424	8.13405	9.21089	0.000324263	0.00277105	3383	2.02253	8.85973	4.38051
AT1G76360	Protein kinase superfamily protein	1.95695	4.00884	2.68457	19.3135	20.8311	19.8174	2.25272e-10	4.88568e-09	1333	2.88345	19.9873	6.93172
AT1G76520	Auxin efflux carrier family protein	71.6591	77.3973	80.994	163.259	159.507	157.255	8.23806e-19	3.45163e-17	690	76.6835	160.007	2.08659
AT1G76540	cyclin-dependent kinase B2;1	237.77	250.793	274.511	308.713	431.303	404.721	1.46138e-06	1.93269e-05	2186	254.358	381.579	1.50016
AT1G76550	Phosphofructokinase family protein	385.175	359.406	383.722	921.01	683.657	860.018	5.08115e-25	2.8141e-23	522	376.101	821.562	2.18442
AT1G76560	CP12 domain-containing protein 3	0.805805	0.320707	0.628303	5.73368	5.15818	4.9683	0.0013126	0.00953212	3981	0.584938	5.28672	9.03808
AT1G76600	unknown protein	25.7858	24.2668	23.9326	113.648	108.52	123.649	7.31063e-43	8.69755e-41	243	24.6617	115.272	4.67413
AT1G76650	calmodulin-like 38	5.23773	5.34512	8.85337	27.2803	30.5523	27.4652	1.01438e-10	2.2875e-09	1282	6.47874	28.4326	4.3886
AT1G76680	12-oxophytodienoate reductase 1	120.238	131.009	116.407	536.673	512.644	546.01	4.38156e-136	3.33344e-133	38	122.551	531.775	4.33921
AT1G76690	12-oxophytodienoate reductase 2	3.62612	4.65025	3.82694	20.2188	14.8794	19.0917	1.69873e-07	2.55119e-06	1925	4.03444	18.0633	4.47727
AT1G76890	Duplicated homeodomain-like superfamily protein	6.56155	4.75715	5.08355	24.3229	20.9303	24.1716	5.26122e-09	9.6389e-08	1577.5	5.46742	23.1416	4.23264
AT1G76900	tubby like protein 1	40.3478	41.7454	37.2984	80.9354	65.9652	73.2405	6.50904e-08	1.0328e-06	1822	39.7972	73.3804	1.84386
AT1G76930	extensin 4	6.33132	9.35396	7.19693	25.0471	25.6917	22.0503	3.12135e-07	4.53687e-06	1989	7.6274	24.263	3.18104
AT1G77000	RNI-like superfamily protein	2.82032	3.79503	2.57033	12.0709	14.3834	12.1137	2.49336e-05	0.000268166	2687.5	3.06189	12.856	4.19871
AT1G77120	alcohol dehydrogenase 1	121.964	103.963	166.957	244.496	259.199	243.056	8.01106e-13	2.18284e-11	1061	130.961	248.917	1.90069
AT1G77450	NAC domain containing protein 32	12.2597	10.4764	11.081	59.8113	44.4397	50.5761	1.19604e-19	5.18405e-18	667	11.2724	51.6091	4.57836
AT1G77770	Protein of unknown function (DUF1644)	20.6631	17.3716	19.8772	42.6707	35.2145	40.5279	7.20889e-06	8.49608e-05	2453	19.304	39.471	2.04471
AT1G78080	related to AP2 4	263.095	241.332	211.338	526.352	482.488	487.395	2.52207e-35	2.3147e-33	315	238.589	498.745	2.0904
AT1G78230	Outer arm dynein light chain 1 protein	34.6496	28.1688	33.4143	128.736	107.826	109.917	4.75889e-33	3.88643e-31	354	32.0776	115.493	3.60043
AT1G78310	VQ motif-containing protein	1.15115	0.962121	2.34186	4.88872	7.43968	7.08959	0.00260028	0.0171396	4385	1.48504	6.47266	4.35857
AT1G78380	glutathione S-transferase TAU 19	810.755	871.949	849.809	3257.03	3131.91	3350.03	0	0	2	844.171	3246.32	3.84558
AT1G78580	trehalose-6-phosphate synthase	51.6291	46.7698	50.2072	82.3839	85.5068	72.2357	4.64061e-06	5.67034e-05	2366	49.5353	80.0421	1.61586
AT1G78600	light-regulated zinc finger protein 1	8.69118	9.94192	9.42455	19.5549	15.5737	19.8732	0.00404353	0.0251828	4642	9.35255	18.3339	1.96031
AT1G78670	gamma-glutamyl hydrolase 3	31.6566	32.3914	31.2438	62.7084	68.1475	57.2191	5.20855e-08	8.38881e-07	1795	31.7639	62.6917	1.97367
AT1G78780	pathogenesis-related family protein	8.8063	10.3161	8.39642	100.37	100.585	100.762	6.82822e-59	1.27357e-56	155	9.17293	100.572	10.964
AT1G78830	Curculin-like (mannose-binding) lectin family protein	13.2958	13.0955	10.3384	146.963	100.684	104.39	4.07759e-50	5.53443e-48	213	12.2433	117.346	9.58452
AT1G78850	D-mannose binding lectin protein with Apple-like carbohydrate-binding domain	5.0075	5.55892	6.11168	103.387	72.0161	88.8711	8.14756e-57	1.42755e-54	165	5.55937	88.0915	15.8456
AT1G79040	photosystem II subunit R	50.7657	63.8207	67.9139	116.786	113.877	108.688	8.41952e-11	1.91509e-09	1271	60.8334	113.117	1.85946
AT1G79160	unknown protein	46.1611	53.2374	43.9812	97.3519	89.177	106.846	9.02277e-13	2.44698e-11	1066	47.7932	97.7917	2.04614
AT1G79180	myb domain protein 63	3.68368	3.15362	2.22762	10.8638	9.72119	8.09441	0.00165899	0.0116694	4109	3.02164	9.55981	3.16378
AT1G79270	evolutionarily conserved C-terminal region 8	1.84184	1.87079	1.02813	21.1844	17.6569	17.3053	5.6663e-12	1.42818e-10	1147	1.58025	18.7155	11.8434
AT1G79410	organic cation/carnitine transporter5	8.97897	7.48316	9.82438	59.0871	40.3727	48.2315	1.09477e-21	5.24873e-20	603	8.76217	49.2304	5.61852
AT1G79450	ALA-interacting subunit 5	133.591	144.479	136.113	300.566	240.748	255.783	1.03022e-18	4.31021e-17	691	138.061	265.699	1.92451
AT1G80245	Spc97 / Spc98 family of spindle pole body (SBP) component	14.562	12.6145	16.2217	21.5466	27.5764	24.3391	0.00935255	0.051629	5235	14.4661	24.4874	1.69275
AT1G80360	Pyridoxal phosphate (PLP)-dependent transferases superfamily protein	51.9169	43.9903	46.5516	80.9354	72.7105	79.8277	4.06168e-06	5.00311e-05	2347	47.4862	77.8245	1.63889
AT1G80440	Galactose oxidase/kelch repeat superfamily protein	7.07957	5.93308	5.48338	14.0626	13.3914	14.4583	0.00444743	0.0273158	4706	6.16534	13.9708	2.26602
AT1G80460	Actin-like ATPase superfamily protein	74.1916	73.923	74.0256	135.013	130.244	124.821	1.62748e-10	3.60264e-09	1306	74.0467	130.026	1.756
AT1G80780	Polynucleotidyl transferase, ribonuclease H-like superfamily protein	45.8733	51.7942	47.5226	65.6054	90.2682	75.5293	1.41742e-05	0.000160006	2561	48.3967	77.1343	1.59379
AT1G80890	unknown protein	18.1882	21.7012	21.8764	30.7205	39.0831	29.6423	0.00441218	0.0271338	4701	20.5886	33.1486	1.61005
AT1G80920	Chaperone DnaJ-domain superfamily protein	1.72672	2.03114	1.48508	10.6828	12.0027	10.3274	4.26063e-06	5.22813e-05	2354.5	1.74765	11.0043	6.29661
AT1G80940	unknown protein	5.4104	4.27609	5.02643	15.5111	13.3914	11.6113	0.00101676	0.00756808	3883	4.90431	13.5046	2.75362
AT2G01021	unknown protein	46.9094	52.9167	66.543	87.0916	94.236	112.931	3.26985e-08	5.42348e-07	1743	55.4564	98.0862	1.76871
AT2G01540	Calcium-dependent lipid-binding (CaLB domain) family protein	6.04354	6.57449	6.28303	13.7608	15.3753	12.1137	0.00622198	0.0365382	4923	6.30036	13.75	2.18241
AT2G01850	endoxyloglucan transferase A3	76.2637	86.6444	84.4211	147.265	130.641	136.712	1.35116e-09	2.67365e-08	1461	82.4431	138.206	1.67638
AT2G02220	phytosulfokin receptor 1	46.9669	42.4937	39.3546	176.296	96.5175	114.103	3.35598e-15	1.10755e-13	876	42.9384	128.972	3.00365
AT2G02230	phloem protein 2-B1	46.6791	56.7651	51.1211	132.176	133.418	142.908	6.90539e-25	3.79534e-23	526	51.5218	136.168	2.64292
AT2G02390	glutathione S-transferase zeta 1	124.036	119.891	119.263	256.205	277.054	250.871	1.1425e-29	7.88298e-28	419	121.064	261.377	2.159
AT2G02710	PAS/LOV protein B	31.4839	27.6877	29.9301	53.2327	45.6301	44.2122	0.00047831	0.00393062	3518	29.7006	47.6917	1.60575
AT2G02990	ribonuclease 1	20.7783	33.4604	23.5328	125.055	100.981	141.234	1.13622e-37	1.11349e-35	295	25.9238	122.423	4.72242
AT2G03230	GCK domain-containing protein	1.20871	0.481061	1.14237	47.9819	71.9169	51.5251	1.14221e-46	1.46111e-44	226	0.944046	57.1413	60.5281
AT2G03330	unknown protein	20.4905	22.7702	18.6777	50.2753	57.3352	51.1344	7.65411e-11	1.74925e-09	1265	20.6461	52.915	2.56295
AT2G03340	WRKY DNA-binding protein 3	61.0685	56.6048	58.7178	103.025	89.5738	89.4851	1.53677e-06	2.02497e-05	2194	58.797	94.028	1.5992
AT2G03440	nodulin-related protein 1	3.28078	2.72601	3.25575	12.3123	17.8552	9.37836	1.52412e-05	0.000170519	2583	3.08751	13.182	4.26945
AT2G03760	sulphotransferase 12	4.6046	2.61911	3.94118	120.709	85.606	88.8153	8.04296e-65	1.73524e-62	134	3.72163	98.3768	26.4338
AT2G03800	D-aminoacyl-tRNA deacylases	120.468	120.105	110.524	222.889	230.829	235.743	3.97606e-22	1.93841e-20	593	117.032	229.82	1.96373
AT2G04040	MATE efflux family protein	10.7057	7.75042	8.22506	180.339	138.676	131.967	2.18295e-78	6.85968e-76	92	8.89373	150.327	16.9026
AT2G04050	MATE efflux family protein	0.115115	0	0.114237	39.4719	21.6247	34.1082	5.11372e-29	3.41427e-27	433	0.0764507	31.7349	415.103
AT2G04066	MATE efflux family protein	3.1081	3.20707	3.76982	9.59637	10.4156	8.7643	0.00337958	0.0215872	4525	3.36167	9.59208	2.85337
AT2G04080	MATE efflux family protein	7.94293	6.6814	7.65388	20.0377	18.8472	17.7519	0.000102777	0.000983314	3020	7.42607	18.8789	2.54225
AT2G04160	Subtilisin-like serine endopeptidase family protein	1.38138	1.33628	1.88491	46.8351	32.7346	32.9917	2.14385e-27	1.31869e-25	470	1.53419	37.5205	24.4562
AT2G04900	unknown protein	14.3894	16.7302	17.2498	26.4956	26.4853	25.1764	0.00951603	0.0523119	5259	16.1231	26.0524	1.61584
AT2G05710	aconitase 3	249.915	244.913	273.54	636.68	528.515	593.963	4.42274e-39	4.56648e-37	280	256.123	586.386	2.28947
AT2G05910	Protein of unknown function (DUF567)	0.69069	0.374158	0.799659	5.67333	8.33245	6.30806	0.00012117	0.00114143	3068	0.621502	6.77128	10.895
AT2G05940	Protein kinase superfamily protein	1.38138	2.13805	0.799659	8.57034	7.73727	6.36388	0.000310904	0.0026703	3365	1.4397	7.55717	5.24914
AT2G06520	photosystem II subunit X	28.7787	28.4895	31.9864	48.4043	70.5282	57.6657	9.96002e-08	1.53981e-06	1870	29.7515	58.8661	1.97859
AT2G06530	SNF7 family protein	56.4063	59.2239	52.6061	74.055	100.882	78.3763	6.48435e-05	0.000642876	2916	56.0788	84.4378	1.5057
AT2G06850	xyloglucan endotransglucosylase/hydrolase 4	1889.09	1857.91	1821.22	3669.8	3127.64	3265.9	1.74058e-34	1.53415e-32	328	1856.08	3354.45	1.80728
AT2G07360	SH3 domain-containing protein	724.188	678.349	678.968	1503.91	1663.61	1573.16	1.57098e-87	6.0556e-85	75	693.835	1580.23	2.27753
AT2G07723	pseudogene	4.25925	11.1178	9.65303	14.0626	20.5335	18.6451	0.00203346	0.013878	4234.5	8.34337	17.7471	2.12708
AT2G12190	Cytochrome P450 superfamily protein	1.09359	1.87079	1.25661	7.06148	4.06703	7.36871	0.00434468	0.0267643	4692.5	1.407	6.16574	4.3822
AT2G14661	pseudogene	1.15115	0.748316	1.19949	24.2022	23.9062	18.8125	9.75071e-17	3.591e-15	785	1.03298	22.307	21.5947
AT2G15480	UDP-glucosyl transferase 73B5	35.4554	31.162	32.2719	205.326	175.775	210.455	2.13391e-72	5.55779e-70	111	32.9631	197.185	5.98199
AT2G15490	UDP-glycosyltransferase 73B4	146.023	136.461	131.144	555.926	547.462	579.002	9.69667e-136	7.18797e-133	39	137.876	560.796	4.06739
AT2G15695	Protein of unknown function DUF829, transmembrane 53	23.8864	22.396	25.5891	45.3866	44.6381	44.7147	1.87622e-05	0.000207187	2618	23.9572	44.9131	1.87473
AT2G15890	maternal effect embryo arrest 14	7.88538	3.84848	5.71185	18.5892	23.9062	21.4362	3.32552e-07	4.81426e-06	1996.5	5.81524	21.3105	3.6646
AT2G16060	hemoglobin 1	26.9369	22.1822	38.6692	378.121	385.177	341.64	1.7283e-169	2.1724e-166	23	29.2628	368.313	12.5864
AT2G16400	BEL1-like homeodomain 7	31.7142	27.5808	28.6164	61.622	66.4612	54.9862	8.1193e-09	1.45253e-07	1616	29.3038	61.0231	2.08243
AT2G16405	Transducin/WD40 repeat-like superfamily protein	30.1601	29.2912	27.6454	50.4564	51.0858	50.5761	3.15022e-05	0.000331452	2747	29.0322	50.7061	1.74655
AT2G16460	Protein of unknown function (DUF1640)	56.8092	55.2685	54.1483	76.1674	89.673	84.0144	6.86527e-05	0.00067762	2928.5	55.4087	83.285	1.5031
AT2G16586	unknown protein	63.2557	75.58	96.3018	171.648	180.437	217.879	1.69272e-20	7.68237e-19	637	78.3791	189.988	2.42396
AT2G16700	actin depolymerizing factor 5	11.5691	12.7748	12.7374	43.4553	40.8687	39.9138	3.57654e-12	9.20728e-11	1123	12.3604	41.4126	3.35041
AT2G16790	P-loop containing nucleoside triphosphate hydrolases superfamily protein	6.96446	6.14689	6.45439	12.9762	17.1609	15.6306	0.00186005	0.0128862	4172.5	6.52191	15.2559	2.33918
AT2G17150	Plant regulator RWP-RK family protein	28.7212	22.6633	26.7315	45.7487	40.4719	41.5885	0.000608021	0.00484907	3625	26.0386	42.6031	1.63615
AT2G17200	ubiquitin family protein	91.5164	91.455	88.0767	139.6	135.997	136.879	4.10283e-07	5.85164e-06	2027	90.3494	137.492	1.52178
AT2G17440	plant intracellular ras group-related LRR 5	22.3323	20.2045	19.6488	38.0837	33.7266	33.1592	0.00109405	0.00809959	3905	20.7285	34.9898	1.688
AT2G17500	Auxin efflux carrier family protein	25.0375	27.4205	26.4459	245.945	203.847	215.088	7.34261e-95	3.0325e-92	70	26.3013	221.627	8.42646
AT2G17690	F-box family protein with a domain of unknown function (DUF295)	135.893	123.098	124.118	213.776	198.491	187.4	6.15137e-10	1.27117e-08	1399	127.703	199.889	1.56526
AT2G17705	unknown protein	15.7708	17.6389	18.3922	28.2459	27.7748	28.5817	0.00763556	0.0433256	5094.5	17.2673	28.2008	1.63319
AT2G17950	Homeodomain-like superfamily protein	39.4844	39.1797	40.7255	65.0018	82.2333	70.2818	1.42452e-07	2.16297e-06	1904	39.7965	72.5057	1.82191
AT2G18590	Major facilitator superfamily protein	0.0575575	0.0534512	0	9.11353	4.95979	7.64783	4.77153e-07	6.75538e-06	2042	0.0370029	7.24038	195.671
AT2G19310	HSP20-like chaperones superfamily protein	1.09359	1.38973	0.913896	7.78574	9.62199	9.60165	8.43706e-06	9.85517e-05	2475	1.13241	9.00313	7.95044
AT2G19610	RING/U-box superfamily protein	22.7928	19.2959	19.0776	40.0754	39.3807	43.2632	7.69724e-06	9.03847e-05	2462	20.3887	40.9065	2.00633
AT2G20142	Toll-Interleukin-Resistance (TIR) domain family protein	10.1877	11.9196	9.31031	19.4342	19.4424	18.1427	0.00735076	0.0419898	5061	10.4725	19.0064	1.81488
AT2G20560	DNAJ heat shock family protein	28.4334	25.3893	31.1867	71.2184	70.2306	78.4321	8.93598e-15	2.81109e-13	919	28.3365	73.2937	2.58655
AT2G20585	nuclear fusion defective 6	22.3899	24.3737	23.9898	30.9619	43.3486	35.113	0.00568063	0.033804	4857.5	23.5845	36.4745	1.54655
AT2G20720	Pentatricopeptide repeat (PPR) superfamily protein	13.3533	14.4318	12.8517	39.3512	34.4209	30.703	1.70648e-07	2.56016e-06	1927	13.5456	34.825	2.57095
AT2G20760	Clathrin light chain protein	132.325	136.301	133.086	218.061	224.282	220.056	2.07761e-13	5.9176e-12	1015	133.904	220.8	1.64894
AT2G21180	unknown protein	3.85635	4.00884	4.85507	16.8389	15.7721	16.9145	4.82639e-06	5.87993e-05	2373	4.24009	16.5085	3.89344
AT2G21185	unknown protein	0.92092	0.855219	0.74254	5.49226	7.43968	6.14059	0.000855746	0.00653623	3784.5	0.83956	6.35751	7.57244
AT2G21510	DNAJ heat shock N-terminal domain-containing protein	4.08658	3.36742	3.88406	9.77743	13.5898	9.88077	0.0012609	0.00921219	3956.5	3.77935	11.0827	2.93243
AT2G21620	Adenine nucleotide alpha hydrolases-like superfamily protein	107.748	103.749	110.696	204.542	224.976	206.659	1.08863e-20	4.98769e-19	631	107.397	212.059	1.97453
AT2G21640	unknown protein	88.4083	92.524	96.5874	1063.63	1422.27	1174.64	3.90729e-176	5.94525e-173	19	92.5066	1220.18	13.1902
AT2G22430	homeobox protein 6	124.439	118.982	116.293	197.299	181.627	171.434	1.23484e-08	2.15445e-07	1657	119.905	183.454	1.52999
AT2G22470	arabinogalactan protein 2	71.3137	72.3194	71.1125	449.702	609.757	513.688	3.67747e-101	1.68755e-98	63	71.5819	524.382	7.32563
AT2G22480	phosphofructokinase 5	39.8298	37.8969	35.5277	63.4326	61.9974	63.5272	1.95687e-05	0.000214943	2632	37.7515	62.9857	1.66843
AT2G22500	uncoupling protein 5	17.4975	16.2492	12.7374	33.0139	20.1367	30.1447	0.00202766	0.0138548	4230.5	15.4947	27.7651	1.79191
AT2G22660	Protein of unknown function (duplicated DUF1399)	50.8233	43.242	45.7519	85.4017	71.1234	73.5754	3.38149e-06	4.21737e-05	2318	46.6057	76.7002	1.64572
AT2G22680	Zinc finger (C3HC4-type RING finger) family protein	6.504	4.65025	6.85422	20.7016	15.0778	19.1475	1.69467e-05	0.000188289	2602	6.00282	18.3089	3.05006
AT2G22942	growth factors	3.62612	3.58123	3.65558	9.05318	14.9786	13.0069	0.000222458	0.00197036	3263.5	3.62098	12.3462	3.40963
AT2G23320	WRKY DNA-binding protein 15	9.72722	7.53662	10.5669	37.9026	30.7507	30.9262	1.72984e-10	3.80592e-09	1313.5	9.27692	33.1932	3.57804
AT2G23430	Cyclin-dependent kinase inhibitor family protein	3.16566	4.06229	2.97016	9.59637	8.13405	10.1599	0.00509999	0.0308067	4785.5	3.39937	9.29677	2.73485
AT2G23450	Protein kinase superfamily protein	8.8063	8.28493	8.62489	36.6352	27.4772	30.8704	2.00559e-10	4.37598e-09	1325	8.57204	31.661	3.69351
AT2G23600	acetone-cyanohydrin lyase	2.64764	1.17593	1.82779	11.0449	8.53084	8.93177	0.000195258	0.00175307	3219	1.88379	9.5025	5.04436
AT2G23810	tetraspanin8	68.8388	81.513	66.7715	400.03	336.274	322.66	2.41461e-77	7.2715e-75	96	72.3744	352.988	4.87725
AT2G23910	NAD(P)-binding Rossmann-fold superfamily protein	9.95745	11.0644	12.5089	18.4685	26.5845	21.1013	0.00179262	0.0124818	4152	11.1769	22.0514	1.97294
AT2G24040	Low temperature and salt responsive protein family	10.1301	9.03325	8.73913	14.9679	24.2038	23.1109	0.000438656	0.0036316	3491	9.30083	20.7609	2.23215
AT2G24100	unknown protein	27.2247	24.2668	26.1032	49.2493	38.1904	46.6127	0.000146771	0.00135945	3120.5	25.8649	44.6841	1.7276
AT2G24570	WRKY DNA-binding protein 17	33.4985	25.229	38.3265	83.41	70.2306	80.2184	4.82642e-14	1.44443e-12	966	32.3513	77.953	2.40958
AT2G24580	FAD-dependent oxidoreductase family protein	5.69819	4.75715	7.99659	21.788	13.8874	19.6499	3.38307e-05	0.000354108	2761.5	6.15064	18.4418	2.99835
AT2G25140	casein lytic proteinase B4	142.973	122.617	138.227	220.173	194.721	201.132	4.35139e-09	8.00756e-08	1571	134.606	205.342	1.52551
AT2G25450	2-oxoglutarate (2OG) and Fe(II)-dependent oxygenase superfamily protein	4.25925	4.383	3.65558	61.9238	45.5309	55.6003	5.44839e-35	4.95324e-33	318	4.09928	54.3516	13.2588
AT2G26150	heat shock transcription factor A2	8.97897	8.44529	10.1671	17.8046	22.9142	32.4893	8.66093e-06	0.000100678	2487	9.19712	24.4027	2.6533
AT2G26230	uricase / urate oxidase / nodulin 35, putative	30.7933	33.407	32.6147	65.545	63.4853	64.3645	1.83839e-08	3.13557e-07	1694.5	32.2716	64.465	1.99757
AT2G26290	root-specific kinase 1	2.47497	2.2984	1.48508	8.14786	8.53084	11.0531	0.000195258	0.00175307	3219	2.08615	9.24392	4.43109
AT2G26500	cytochrome b6f complex subunit (petM), putative	23.4259	28.7033	30.3299	80.1508	86.9947	77.6506	1.63383e-19	7.07095e-18	668	27.4864	81.5987	2.9687
AT2G26740	soluble epoxide hydrolase	27.7427	24.3203	26.1603	95.2395	75.2896	88.592	8.36903e-24	4.40708e-22	549	26.0744	86.3737	3.31258
AT2G26750	alpha/beta-Hydrolases superfamily protein	6.56155	4.97096	6.68286	21.1241	19.6408	21.1013	8.16515e-07	1.12033e-05	2107	6.07179	20.6221	3.39637
AT2G26980	CBL-interacting protein kinase 3	15.4254	14.6456	12.6803	27.582	27.9732	21.8828	0.00245104	0.0163233	4341	14.2504	25.8127	1.81136
AT2G27150	abscisic aldehyde oxidase 3	19.3969	17.1578	15.5362	48.1026	32.7346	37.5692	4.51879e-07	6.41327e-06	2037	17.3636	39.4688	2.27307
AT2G27200	P-loop containing nucleoside triphosphate hydrolases superfamily protein	42.7077	41.6919	42.896	78.0384	65.2708	71.6216	3.08564e-06	3.8802e-05	2299	42.4319	71.6436	1.68844
AT2G27310	F-box family protein	1.84184	2.24495	1.25661	19.8566	13.3914	15.6306	3.902e-10	8.25215e-09	1367	1.78113	16.2929	9.14749
AT2G27389	unknown protein	0.172672	0.0534512	0.114237	4.46624	5.35657	2.90282	0.000244195	0.0021443	3292	0.113454	4.24188	37.3887
AT2G27500	Glycosyl hydrolase superfamily protein	14.7347	15.7146	15.7647	68.442	61.0054	65.481	5.23446e-23	2.65023e-21	571	15.4047	64.9762	4.21795
AT2G27580	A20/AN1-like zinc finger family protein	27.6852	30.3068	34.214	50.5167	39.3807	50.4645	0.00197302	0.0135551	4208	30.7353	46.7873	1.52227
AT2G27660	Cysteine/Histidine-rich C1 domain family protein	1.78428	1.81734	1.99915	8.32893	5.95175	5.694	0.00935786	0.051629	5239	1.86692	6.65823	3.56642
AT2G27820	prephenate dehydratase 1	13.008	12.7214	12.5089	28.7288	26.7829	31.8752	1.39112e-05	0.000157283	2557	12.7461	29.129	2.28532
AT2G27830	unknown protein	3.05055	2.0846	2.68457	10.1396	7.1421	10.439	0.00119391	0.00876265	3938.5	2.60657	9.24022	3.54497
AT2G28890	poltergeist like 4	16.8643	17.3182	15.6505	53.957	44.0429	54.0372	3.74421e-13	1.04787e-11	1033	16.611	50.679	3.05093
AT2G29420	glutathione S-transferase tau 7	56.8092	61.4689	59.9173	158.853	160.102	173.835	4.18883e-31	3.11309e-29	389	59.3985	164.263	2.76545
AT2G29470	glutathione S-transferase tau 3	3.1081	2.45875	2.74169	69.5888	68.2467	71.3983	1.11887e-51	1.60132e-49	202	2.76952	69.7446	25.183
AT2G29480	glutathione S-transferase tau 2	1.49649	0.694865	1.82779	9.83779	13.5898	11.8346	3.35767e-07	4.85837e-06	1998	1.33972	11.7541	8.77354
AT2G29490	glutathione S-transferase TAU 1	3.74124	4.16919	4.22677	98.1968	82.1341	90.9924	6.44239e-65	1.40037e-62	133	4.04573	90.4411	22.3547
AT2G29500	HSP20-like chaperones superfamily protein	13.1231	17.6389	18.5064	79.6076	117.547	103.106	7.90831e-40	8.43651e-38	271	16.4228	100.087	6.09439
AT2G30040	mitogen-activated protein kinase kinase kinase 14	1.03603	1.49663	0.571185	11.407	7.63808	10.2157	2.55842e-06	3.26263e-05	2267	1.03462	9.7536	9.42725
AT2G30140	UDP-Glycosyltransferase superfamily protein	38.3908	32.819	39.0119	81.1165	78.2655	79.0461	9.32523e-12	2.31808e-10	1163	36.7406	79.476	2.16317
AT2G30250	WRKY DNA-binding protein 25	15.0801	11.8662	13.2515	43.4553	40.4719	42.091	1.45785e-11	3.56871e-10	1181	13.3992	42.006	3.13496
AT2G30500	Kinase interacting (KIP1-like) family protein	7.3098	8.28493	7.88235	23.4176	26.4853	20.5989	2.20944e-06	2.84014e-05	2249	7.8257	23.5006	3.003
AT2G30550	alpha/beta-Hydrolases superfamily protein	2.7052	2.03114	2.4561	12.7952	8.43164	15.7422	5.30628e-06	6.41861e-05	2390	2.39748	12.323	5.13999
AT2G30570	photosystem II reaction center W	14.3894	9.78157	13.994	24.9264	24.7989	23.5575	0.00115309	0.00849102	3926	12.7217	24.4276	1.92016
AT2G30740	Protein kinase superfamily protein	51.9744	55.1082	51.0068	84.7981	78.0671	81.1674	2.11734e-05	0.000231426	2645	52.6965	81.3442	1.54364
AT2G30930	unknown protein	21.066	29.3981	26.9599	41.886	53.6649	61.0151	3.82616e-07	5.48954e-06	2014.5	25.808	52.1887	2.02219
AT2G31390	pfkB-like carbohydrate kinase family protein	91.8618	74.5109	94.1313	178.348	158.118	175.677	1.4918e-16	5.43173e-15	794	86.8347	170.714	1.96597
AT2G31570	glutathione peroxidase 2	27.3398	23.0909	27.4169	77.4952	80.547	74.4128	6.83149e-19	2.8874e-17	684	25.9492	77.485	2.98603
AT2G32020	Acyl-CoA N-acyltransferases (NAT) superfamily protein	4.2017	5.29167	4.05541	49.4304	47.8124	48.0641	1.30174e-28	8.59206e-27	438	4.51626	48.4356	10.7247
AT2G32030	Acyl-CoA N-acyltransferases (NAT) superfamily protein	0.345345	0.320707	0.342711	5.9751	6.05094	6.47553	7.63239e-05	0.000746456	2955	0.336254	6.16719	18.3409
AT2G32120	heat-shock protein 70T-2	16.6341	16.4095	16.6215	35.1867	47.8124	37.7367	5.67768e-08	9.08367e-07	1807	16.555	40.2453	2.431
AT2G32190	unknown protein	5.46796	5.98653	4.28389	13.0366	20.3351	18.031	2.17271e-05	0.000236941	2651	5.24613	17.1342	3.26607
AT2G32210	unknown protein	3.74124	4.97096	4.68372	18.4081	23.0134	19.3708	1.39821e-08	2.42484e-07	1667	4.4653	20.2641	4.53813
AT2G32460	myb domain protein 101	29.2968	26.5652	25.3035	67.4764	51.8794	56.4934	3.06304e-09	5.78019e-08	1532	27.0552	58.6164	2.16655
AT2G33020	receptor like protein 24	11.2813	17.1578	12.9659	21.5466	24.2038	26.6837	0.00636015	0.037206	4942	13.8017	24.1447	1.7494
AT2G33080	receptor like protein 28	15.7708	17.0509	14.3939	34.4021	23.4102	28.7491	0.000915241	0.00691298	3825.5	15.7385	28.8538	1.83332
AT2G33150	peroxisomal 3-ketoacyl-CoA thiolase 3	260.908	237.751	243.096	644.586	509.866	567.558	2.98473e-34	2.58349e-32	334	247.252	574.004	2.32154
AT2G33585	unknown protein	9.72722	10.5833	8.68201	24.0211	30.1555	26.0138	1.08495e-06	1.45819e-05	2150.5	9.66419	26.7301	2.7659
AT2G33590	NAD(P)-binding Rossmann-fold superfamily protein	51.7442	51.5804	48.665	73.4515	78.1663	77.5389	9.47274e-05	0.000910731	3007	50.6632	76.3856	1.50771
AT2G34070	TRICHOME BIREFRINGENCE-LIKE 37	25.6706	27.7946	28.6164	44.9641	43.1502	42.705	0.00096419	0.00724019	3850	27.3605	43.6064	1.59377
AT2G34340	Protein of unknown function, DUF584	4.54704	3.95539	4.91219	20.6413	19.3432	15.9097	1.68818e-07	2.53666e-06	1924	4.47154	18.6314	4.16666
AT2G34420	photosystem II light harvesting complex gene B1B2	59.9749	56.8186	65.1151	136.522	139.568	145.588	8.44483e-21	3.88758e-19	628	60.6362	140.559	2.31808
AT2G34430	light-harvesting chlorophyll-protein complex II subunit B1	18.476	16.7302	19.8772	43.8174	38.0912	39.858	5.22806e-07	7.35848e-06	2054	18.3611	40.5889	2.21059
AT2G34650	Protein kinase superfamily protein	46.4489	41.1574	43.9241	94.0927	72.3137	83.512	2.15308e-09	4.13592e-08	1505	43.8435	83.3062	1.90008
AT2G34655	unknown protein	49.4419	55.1616	50.0358	84.7378	118.737	103.832	3.43154e-11	8.13163e-10	1220	51.5464	102.436	1.98725
AT2G34660	multidrug resistance-associated protein 2	95.2576	103.161	104.127	238.642	145.818	178.524	9.97016e-09	1.76077e-07	1637	100.848	187.661	1.86082
AT2G35260	unknown protein	7.36736	7.59007	7.59676	18.1667	16.6649	14.3467	0.00294566	0.0191239	4452.5	7.51806	16.3928	2.18045
AT2G35480	unknown protein	25.5555	26.3514	27.2455	62.1048	66.6596	61.1826	1.03402e-11	2.55938e-10	1167.5	26.3842	63.3157	2.39976
AT2G35720	DNAJ heat shock N-terminal domain-containing protein	43.8012	46.3422	42.439	83.5307	71.2226	71.2867	1.06538e-06	1.43524e-05	2146	44.1942	75.3466	1.7049
AT2G35860	FASCICLIN-like arabinogalactan protein 16 precursor	10.0726	10.7437	11.5951	25.8317	26.6837	24.3949	3.30604e-05	0.000346546	2758	10.8038	25.6368	2.37295
AT2G35900	unknown protein	24.5195	25.4428	28.6164	56.1901	72.9089	61.5175	1.03402e-11	2.55938e-10	1167.5	26.1929	63.5388	2.42581
AT2G35910	RING/U-box superfamily protein	2.53253	2.77946	2.79881	7.78574	8.23325	8.09441	0.00700289	0.0403857	5011.5	2.7036	8.0378	2.973
AT2G35940	BEL1-like homeodomain 1	17.9579	17.4785	15.5933	66.7521	52.9706	57.8332	1.79521e-17	6.97572e-16	744	17.0099	59.1853	3.47945
AT2G36220	unknown protein	3.16566	3.74158	3.19864	16.9596	18.748	18.7009	2.00197e-08	3.39654e-07	1702.5	3.36863	18.1362	5.38385
AT2G36320	A20/AN1-like zinc finger family protein	5.81331	6.57449	7.31117	14.1833	18.6488	15.0165	0.000915425	0.00691298	3828	6.56632	15.9496	2.42899
AT2G36410	Family of unknown function (DUF662)	51.111	53.4512	57.1185	79.2455	84.3164	79.3253	8.14792e-05	0.000792319	2972.5	53.8936	80.9624	1.50226
AT2G36460	Aldolase superfamily protein	661.969	608.916	638.185	2080.36	2294.99	2218.82	3.58439e-192	6.09557e-189	17	636.356	2198.06	3.45413
AT2G36530	Enolase	1778.76	1781.9	1842.36	3781.39	3198.57	3631.27	5.18179e-41	5.76175e-39	260	1801.01	3537.08	1.96395
AT2G36580	Pyruvate kinase family protein	236.504	220.967	227.96	1228.4	1087.48	1193.51	1.11674e-195	2.01781e-192	16	228.477	1169.8	5.11997
AT2G36780	UDP-Glycosyltransferase superfamily protein	1.20871	1.44318	1.94203	28.0649	20.2359	23.3901	2.82197e-16	1.00472e-14	812	1.53131	23.897	15.6056
AT2G36790	UDP-glucosyl transferase 73C6	0.402902	0.213805	0.628303	50.9392	45.3325	42.4259	4.12651e-40	4.45139e-38	268	0.415004	46.2325	111.403
AT2G36800	don-glucosyltransferase 1	3.91391	2.77946	3.42711	640.06	471.279	525.635	2.85193e-214	8.24493e-211	10	3.37349	545.658	161.749
AT2G36885	unknown protein	2.3023	4.383	5.48338	28.9702	27.1796	26.2929	5.6616e-14	1.68913e-12	969	4.05622	27.4809	6.775
AT2G36950	Heavy metal transport/detoxification superfamily protein	12.3749	13.149	14.3939	61.4409	65.9652	64.867	5.41257e-25	2.98621e-23	524	13.3059	64.091	4.81674
AT2G37130	Peroxidase superfamily protein	11.7993	13.737	11.6522	36.7559	25.5925	26.1254	5.85494e-06	7.02059e-05	2411	12.3961	29.4913	2.37907
AT2G37150	RING/U-box superfamily protein	5.29529	5.93308	7.25405	14.9076	14.185	15.0165	0.00222954	0.0150629	4276	6.16081	14.703	2.38654
AT2G37370	unknown protein	13.9865	13.5766	13.48	29.2719	28.2708	29.4748	5.89546e-05	0.000589139	2893	13.681	29.0059	2.12015
AT2G37510	RNA-binding (RRM/RBD/RNP motifs) family protein	6.9069	6.62795	8.45354	13.0366	20.5335	13.9001	0.00354804	0.0224992	4557	7.32946	15.8234	2.15888
AT2G37760	NAD(P)-linked oxidoreductase superfamily protein	111.719	111.339	124.347	177.744	180.735	195.047	4.09939e-10	8.64431e-09	1371	115.802	184.509	1.59332
AT2G37770	NAD(P)-linked oxidoreductase superfamily protein	45.0675	46.7163	44.6095	130.185	130.938	126.831	1.33719e-26	7.90556e-25	489	45.4645	129.318	2.84438
AT2G37870	Bifunctional inhibitor/lipid-transfer protein/seed storage 2S albumin superfamily protein	2.7052	2.93981	1.82779	7.12184	7.1421	7.70365	0.00813263	0.0457407	5138	2.49094	7.32253	2.93967
AT2G37890	Mitochondrial substrate carrier family protein	25.498	25.229	21.1338	36.6956	50.7882	40.193	0.000118426	0.00111849	3061	23.9536	42.5589	1.77672
AT2G37970	SOUL heme-binding family protein	2.53253	0.855219	1.31373	17.3821	15.4745	10.6623	1.37083e-08	2.37878e-07	1666	1.56716	14.5063	9.25645
AT2G38000	chaperone protein dnaJ-related	15.6556	17.7458	15.5933	27.4613	26.4853	30.1447	0.00305488	0.0197664	4468	16.3316	28.0304	1.71633
AT2G38180	SGNH hydrolase-type esterase superfamily protein	26.6491	23.5185	23.0188	35.9713	44.8365	38.9648	0.000884873	0.00672494	3804	24.3955	39.9242	1.63654
AT2G38250	Homeodomain-like superfamily protein	22.0445	25.71	22.4476	49.2493	42.9518	44.0448	5.00603e-06	6.0783e-05	2380.5	23.4007	45.4153	1.94077
AT2G38340	Integrase-type DNA-binding superfamily protein	29.2968	31.3224	31.2438	59.9321	62.5925	68.5513	4.04695e-09	7.49023e-08	1562	30.621	63.692	2.08001
AT2G38360	prenylated RAB acceptor 1.B4	55.7732	61.5223	63.0588	90.5318	111.794	98.1378	2.78504e-07	4.07467e-06	1976	60.1181	100.154	1.66596
AT2G38400	alanine:glyoxylate aminotransferase 3	25.2102	23.1444	25.075	48.7665	54.7561	52.8649	6.85024e-08	1.08337e-06	1828	24.4765	52.1291	2.12976
AT2G38470	WRKY DNA-binding protein 33	6.56155	4.97096	5.36914	31.2636	28.2708	30.7588	3.53244e-13	9.91485e-12	1030	5.63388	30.0977	5.34227
AT2G38750	annexin 4	18.3608	16.463	16.5072	103.81	92.7481	96.6864	7.35645e-42	8.40612e-40	253	17.1103	97.7481	5.7128
AT2G38800	Plant calmodulin-binding protein-related	247.325	243.898	225.161	407.695	380.515	399.306	1.66164e-20	7.55315e-19	636	238.794	395.839	1.65765
AT2G38823	unknown protein	1.55405	2.13805	1.99915	108.699	104.453	104.613	2.06133e-85	7.26744e-83	82	1.89708	105.922	55.834
AT2G39050	hydroxyproline-rich glycoprotein family protein	17.7277	19.3493	16.7928	42.0068	44.6381	48.4548	3.46448e-09	6.46181e-08	1550	17.9566	45.0332	2.50789
AT2G39110	Protein kinase superfamily protein	5.18017	4.06229	3.94118	12.6745	10.7131	11.5555	0.00208955	0.0142306	4244.5	4.39455	11.6477	2.65049
AT2G39518	Uncharacterised protein family (UPF0497)	3.05055	2.88636	3.0844	8.44964	8.63003	10.7181	0.00256452	0.0169579	4371.5	3.0071	9.26593	3.08135
AT2G39660	botrytis-induced kinase1	32.0595	35.7588	30.6726	54.5001	51.7802	58.3356	7.38422e-05	0.000724144	2948	32.8303	54.872	1.67138
AT2G39705	ROTUNDIFOLIA like 8	15.0225	12.1869	15.7647	23.5986	34.3217	30.2564	0.000105003	0.00100318	3026	14.3247	29.3922	2.05186
AT2G39730	rubisco activase	52.4924	47.625	57.5754	115.338	82.8285	103.553	4.05259e-10	8.5581e-09	1369	52.5643	100.573	1.91333
AT2G39800	delta1-pyrroline-5-carboxylate synthase 1	22.7352	22.6098	20.3913	33.8589	32.0402	36.1737	0.00676458	0.0392226	4985.5	21.9121	34.0243	1.55276
AT2G40000	ortholog of sugar beet HS1 PRO-1 2	11.1662	9.72811	10.2242	99.6453	95.1288	105.674	2.09823e-56	3.58934e-54	169	10.3728	100.149	9.65497
AT2G40140	zinc finger (CCCH-type) family protein	37.3548	31.9638	29.0733	70.8562	56.0456	57.3308	4.96569e-07	7.00626e-06	2049	32.7973	61.4109	1.87244
AT2G40270	Protein kinase family protein	26.2462	29.024	25.1893	39.0494	47.4156	41.4769	0.00140941	0.0101459	4016	26.8198	42.6473	1.59014
AT2G40300	ferritin 4	0.115115	0.427609	0	10.0189	7.1421	8.09441	8.05301e-07	1.10547e-05	2106	0.180908	8.41845	46.5344
AT2G40370	laccase 5	0.633132	0.320707	0.799659	28.608	18.6488	23.2226	1.12072e-18	4.6821e-17	692	0.584499	23.4932	40.1936
AT2G40390	unknown protein	1.78428	1.65699	2.05627	112.139	79.059	85.0751	2.58721e-68	6.2854e-66	119	1.83251	92.091	50.254
AT2G40620	Basic-leucine zipper (bZIP) transcription factor family protein	46.1611	40.8367	41.0682	75.2018	73.9009	70.0585	1.19998e-06	1.60386e-05	2163	42.6887	73.0537	1.71131
AT2G40880	cystatin A	0.92092	0.962121	0.856777	5.13014	6.24933	3.68435	0.00753931	0.0428929	5079	0.913273	5.02127	5.49811
AT2G40890	cytochrome P450, family 98, subfamily A, polypeptide 3	75.7457	72.2125	82.5362	133.021	106.04	110.977	6.19734e-06	7.39741e-05	2422	76.8315	116.68	1.51864
AT2G40970	Homeodomain-like superfamily protein	7.94293	7.64352	6.34015	27.582	27.6756	28.5258	1.02241e-09	2.05121e-08	1440.5	7.30887	27.9278	3.82109
AT2G41180	VQ motif-containing protein	3.33833	3.31397	3.88406	9.23424	10.7131	12.6719	0.0012609	0.00921219	3956.5	3.51212	10.8731	3.09588
AT2G41190	Transmembrane amino acid transporter family protein	20.3754	24.5341	21.5337	46.8955	28.7668	33.3825	0.0019191	0.013235	4191.5	22.1477	36.3482	1.64117
AT2G41210	phosphatidylinositol- 4-phosphate 5-kinase 5	3.79879	4.97096	5.48338	9.35495	13.4906	10.7739	0.00551838	0.0329552	4840	4.75104	11.2065	2.35875
AT2G41230	unknown protein	0.69069	0.374158	0.399829	5.37155	7.93566	5.07994	7.63239e-05	0.000746456	2955	0.488226	6.12905	12.5537
AT2G41231	unknown protein	0.402902	0.160354	0.285592	4.34553	5.45577	3.74018	0.000976783	0.00731765	3858.5	0.282949	4.51382	15.9528
AT2G41380	S-adenosyl-L-methionine-dependent methyltransferases superfamily protein	155.405	152.176	153.592	301.411	373.274	338.067	1.56072e-29	1.0692e-27	422	153.724	337.584	2.19604
AT2G41475	Embryo-specific protein 3, (ATS3)	24.9224	26.9928	26.503	35.4281	48.11	43.5982	0.0010133	0.00754817	3881	26.1394	42.3788	1.62126
AT2G41640	Glycosyltransferase family 61 protein	13.1807	12.3472	10.4527	39.9547	35.4129	33.7174	9.98259e-10	2.00554e-08	1439	11.9935	36.3617	3.03178
AT2G41660	Protein of unknown function, DUF617	3.91391	4.91751	6.05456	13.1573	12.4987	10.7739	0.00460423	0.0281175	4734	4.96199	12.1433	2.44726
AT2G41730	unknown protein	68.1481	66.814	73.5115	379.69	459.872	430.12	4.74986e-114	2.64074e-111	52	69.4912	423.227	6.09038
AT2G42360	RING/U-box superfamily protein	6.96446	5.71928	6.11168	12.7952	17.0617	13.9001	0.00222954	0.0150629	4276	6.26514	14.5856	2.32806
AT2G42680	multiprotein bridging factor 1A	301.659	312.529	317.979	411.799	570.475	471.374	1.15689e-08	2.02334e-07	1653	310.722	484.549	1.55943
AT2G42790	citrate synthase 3	42.7652	41.7988	49.636	86.0052	78.6623	76.3108	5.1212e-08	8.25273e-07	1794	44.7333	80.3261	1.79567
AT2G42980	Eukaryotic aspartyl protease family protein	1.78428	0.90867	0.913896	14.9679	10.8123	11.5555	1.0274e-07	1.58327e-06	1876	1.20228	12.4452	10.3513
AT2G43150	Proline-rich extensin-like family protein	66.7667	83.8649	77.8525	240.996	281.319	212.744	1.62889e-38	1.62384e-36	290	76.1614	245.019	3.21711
AT2G43500	Plant regulator RWP-RK family protein	15.1952	14.218	14.0511	29.8755	26.1877	28.6375	0.000388107	0.0032532	3447	14.4881	28.2336	1.94874
AT2G43720	Eukaryotic protein of unknown function (DUF842)	16.5766	12.9886	17.5925	34.5831	39.8767	38.6299	1.88871e-07	2.81602e-06	1938.5	15.7192	37.6966	2.39812
AT2G43820	UDP-glucosyltransferase 74F2	0.287787	0.160354	0.114237	25.8317	21.1287	16.133	7.08563e-18	2.86097e-16	716	0.187459	21.0311	112.19
AT2G44070	NagB/RpiA/CoA transferase-like superfamily protein	2.87787	2.2984	3.65558	16.5975	18.6488	16.0772	3.09273e-08	5.15336e-07	1735	2.94395	17.1078	5.81118
AT2G44080	ARGOS-like	8.69118	7.32281	9.59591	29.6944	32.7346	29.8656	7.79612e-10	1.58722e-08	1420	8.53663	30.7649	3.60387
AT2G44370	Cysteine/Histidine-rich C1 domain family protein	2.41741	1.71044	2.22762	19.2531	17.4585	18.2543	5.39886e-11	1.24965e-09	1249	2.11849	18.322	8.64859
AT2G45120	C2H2-like zinc finger protein	1.38138	0.90867	0.913896	4.16446	5.65416	5.47071	0.00753931	0.0428929	5079	1.06798	5.09644	4.77203
AT2G45160	GRAS family transcription factor	29.0665	24.8013	20.8482	51.4221	41.9598	37.1227	0.000149908	0.00138506	3129	24.9054	43.5015	1.74667
AT2G45170	AUTOPHAGY 8E	14.2167	12.561	12.7945	181.184	212.081	168.085	5.82432e-98	2.59048e-95	65	13.1908	187.117	14.1854
AT2G45210	SAUR-like auxin-responsive protein family	20.6631	20.8994	19.8772	42.9724	49.0027	41.4769	4.06938e-07	5.80966e-06	2025	20.4799	44.484	2.17208
AT2G45220	Plant invertase/pectin methylesterase inhibitor superfamily	0.92092	1.17593	1.71355	8.99283	8.82843	8.7643	3.39782e-05	0.000355266	2764.5	1.27013	8.86185	6.9771
AT2G46100	Nuclear transport factor 2 (NTF2) family protein	18.7637	17.0509	18.6206	41.2825	41.9598	43.5982	9.83814e-08	1.52178e-06	1869	18.1451	42.2802	2.33012
AT2G46240	BCL-2-associated athanogene 6	47.082	44.311	43.0102	78.5213	71.2226	81.7815	6.02035e-07	8.39596e-06	2073	44.8011	77.1751	1.72262
AT2G46370	Auxin-responsive GH3 family protein	80.7532	71.3039	74.1398	244.376	191.944	199.848	3.82794e-32	2.99097e-30	370	75.3989	212.056	2.81245
AT2G46400	WRKY DNA-binding protein 46	11.8568	14.8594	10.3956	24.7454	23.6086	19.7615	0.00322556	0.0207178	4500.5	12.3706	22.7052	1.83541
AT2G46500	phosphoinositide 4-kinase gamma 4	136.296	125.343	122.691	228.382	216.544	217.544	3.66701e-15	1.20333e-13	881	128.11	220.823	1.7237
AT2G46680	homeobox 7	6.96446	7.42971	5.59761	58.6646	55.6488	53.5348	2.61413e-30	1.86603e-28	405	6.66393	55.9494	8.39586
AT2G46950	cytochrome P450, family 709, subfamily B, polypeptide 2	0.287787	0.160354	0	11.3467	9.3244	10.439	9.32565e-10	1.88067e-08	1433	0.14938	10.37	69.4203
AT2G47000	ATP binding cassette subfamily B4	184.817	170.349	160.103	1448.81	995.033	1107.09	6.81669e-86	2.43297e-83	81	171.756	1183.65	6.89142
AT2G47010	unknown protein	14.7923	13.8973	14.3367	33.6175	28.9652	31.0379	2.17683e-05	0.000237096	2653.5	14.3421	31.2068	2.17589
AT2G47015	MIR408; miRNA	20.8934	15.6612	19.9344	50.5771	62.3942	62.4107	3.96897e-15	1.29507e-13	886	18.8296	58.4607	3.10471
AT2G47020	Peptide chain release factor 1	21.8143	17.7458	21.4194	42.4896	45.5309	48.7898	6.91171e-08	1.0919e-06	1830	20.3265	45.6034	2.24354
AT2G47180	galactinol synthase 1	6.67667	6.6814	9.31031	20.7016	32.5362	28.0792	9.38964e-09	1.66231e-07	1633	7.55613	27.1057	3.58725
AT2G47400	CP12 domain-containing protein 1	22.7352	22.3426	19.763	43.3949	38.6864	38.1275	6.43236e-05	0.000638159	2914	21.6136	40.0696	1.85391
AT2G47520	Integrase-type DNA-binding superfamily protein	2.24474	3.04672	3.88406	41.3429	43.6461	41.5327	1.57393e-27	9.80651e-26	464	3.05851	42.1739	13.7891
AT2G47710	Adenine nucleotide alpha hydrolases-like superfamily protein	17.4399	18.3872	20.5627	36.6956	38.3888	37.4576	2.82124e-05	0.000300081	2718	18.7966	37.514	1.99579
AT2G47730	glutathione S-transferase phi 8	29.9299	32.3914	37.0128	166.096	194.523	191.196	3.66939e-66	8.35292e-64	127	33.1114	183.938	5.55513
AT2G47800	multidrug resistance-associated protein 4	32.9229	32.0707	36.7272	101.215	61.2038	71.3983	1.64169e-10	3.63131e-09	1307	33.9069	77.9389	2.29861
AT2G47890	B-box type zinc finger protein with CCT domain	1.32382	1.92424	1.37084	14.0023	11.3083	12.3928	2.50333e-07	3.67927e-06	1967	1.53964	12.5678	8.16284
AT2G48020	Major facilitator superfamily protein	1.03603	1.06902	0.856777	6.639	5.75336	5.63818	0.0014901	0.010642	4046.5	0.987279	6.01018	6.08762
AT3G01290	SPFH/Band 7/PHB domain-containing membrane-associated protein family	2.18718	3.31397	2.51321	34.6435	29.1636	31.652	5.16498e-20	2.27969e-18	655	2.67146	31.8197	11.911
AT3G01311	Protein of unknown function (DUF569)	3.05055	2.72601	2.68457	6.75971	9.82038	7.48036	0.00700289	0.0403857	5011.5	2.82038	8.02015	2.84365
AT3G01430	unknown protein	3.22322	4.22264	1.99915	9.17389	10.5148	9.09924	0.00165899	0.0116694	4109	3.14834	9.59596	3.04795
AT3G01520	Adenine nucleotide alpha hydrolases-like superfamily protein	19.6271	20.4183	21.705	33.7382	32.5362	31.9311	0.00550124	0.0328733	4837	20.5835	32.7352	1.59036
AT3G01640	glucuronokinase G	28.3183	30.9482	28.7306	49.9132	48.5067	54.6513	3.40421e-05	0.000355805	2766	29.3324	51.0237	1.7395
AT3G01650	RING domain ligase1	29.2968	27.7412	29.4731	57.6989	49.7963	57.7215	1.0279e-06	1.38604e-05	2143.5	28.837	55.0723	1.90978
AT3G01800	Ribosome recycling factor	55.6005	52.7029	59.4604	83.41	102.37	99.2543	9.54352e-08	1.47858e-06	1866	55.9212	95.0114	1.69902
AT3G01970	WRKY DNA-binding protein 45	13.6411	13.8439	14.2796	25.5903	32.1394	27.0744	0.000170553	0.0015564	3168	13.9215	28.2681	2.03053
AT3G02550	LOB domain-containing protein 41	4.48948	4.86406	8.11083	38.989	25.2949	29.5865	1.35433e-13	3.92322e-12	998	5.82146	31.2901	5.37497
AT3G03020	unknown protein	13.008	11.1178	11.1952	27.2199	24.0054	24.1158	0.000172785	0.00157528	3170.5	11.7737	25.1137	2.13303
AT3G03060	P-loop containing nucleoside triphosphate hydrolases superfamily protein	114.079	115.668	118.978	190.479	179.842	183.045	3.60224e-10	7.64617e-09	1362	116.242	184.455	1.58683
AT3G03270	Adenine nucleotide alpha hydrolases-like superfamily protein	2.76276	3.42088	3.99829	111.354	86.6971	110.531	1.10972e-77	3.41296e-75	94	3.39398	102.861	30.3068
AT3G03272	Protein of unknown function (DUF1278)	0.0575575	0.213805	0	2.59525	3.76944	2.73535	0.00390665	0.0244621	4617	0.0904541	3.03335	33.5347
AT3G03440	ARM repeat superfamily protein	5.35285	6.36069	6.73998	20.7016	16.3673	14.235	0.000166286	0.00152227	3157.5	6.15117	17.1013	2.78017
AT3G03870	unknown protein	2.93543	2.13805	2.39898	9.65673	7.63808	8.70847	0.00131939	0.00956702	3986.5	2.49082	8.66776	3.47988
AT3G03890	FMN binding	29.9299	30.093	28.445	54.3794	55.1529	54.1488	3.68278e-06	4.56362e-05	2333	29.4893	54.5604	1.85018
AT3G03990	alpha/beta-Hydrolases superfamily protein	12.3173	10.5299	10.0529	35.6695	29.5603	36.8435	2.17422e-09	4.17375e-08	1506	10.9667	34.0245	3.10253
AT3G04000	NAD(P)-binding Rossmann-fold superfamily protein	1.32382	0.855219	1.77067	13.8212	10.9115	14.3467	3.11349e-08	5.179e-07	1737	1.31657	13.0265	9.89423
AT3G04060	NAC domain containing protein 46	9.32431	9.72811	9.08184	36.4541	30.6515	32.0427	1.72984e-10	3.80592e-09	1313.5	9.37809	33.0495	3.52411
AT3G04070	NAC domain containing protein 47	4.6046	4.81061	3.65558	55.2244	53.6649	48.5665	1.4893e-32	1.18938e-30	362	4.35693	52.4853	12.0464
AT3G04120	glyceraldehyde-3-phosphate dehydrogenase C subunit 1	2484.81	2411.45	2511.56	7647.7	7140.51	7662.9	4.06118e-261	1.46761e-257	8	2469.27	7483.7	3.03073
AT3G04140	Ankyrin repeat family protein	0.172672	0.160354	0.571185	3.19879	3.86864	4.0193	0.00634849	0.0371603	4938	0.301404	3.69557	12.2612
AT3G04520	threonine aldolase 2	11.8568	8.55219	10.3956	59.4492	58.7239	62.3549	1.02149e-26	6.10149e-25	484	10.2682	60.176	5.86042
AT3G04720	pathogenesis-related 4	2.59009	2.35185	1.99915	11.5881	6.94371	9.04341	0.000508575	0.00414166	3549.5	2.3137	9.19173	3.97275
AT3G04730	indoleacetic acid-induced protein 16	99.6896	104.016	103.784	195.911	194.325	186.451	2.59195e-17	9.97781e-16	751	102.497	192.229	1.87546
AT3G05170	Phosphoglycerate mutase family protein	1.32382	3.20707	1.88491	8.81176	8.53084	6.47553	0.00143155	0.0102695	4029.5	2.1386	7.93938	3.71242
AT3G05350	Metallopeptidase M24 family protein	19.0515	22.5029	19.8772	34.1003	33.3298	38.5182	0.000857324	0.00654655	3786	20.4772	35.3161	1.72465
AT3G05360	receptor like protein 30	5.4104	6.09343	4.39812	16.5975	10.3164	15.2957	0.000862617	0.00658002	3790	5.30065	14.0698	2.65436
AT3G05790	lon protease 4	14.3318	12.0265	13.7084	26.6164	20.8311	23.6692	0.00420151	0.0259931	4672.5	13.3556	23.7055	1.77495
AT3G05840	Protein kinase superfamily protein	11.7417	12.2938	12.6803	36.937	37.7936	38.2391	3.86185e-10	8.17322e-09	1366	12.2386	37.6566	3.07687
AT3G05880	Low temperature and salt responsive protein family	20.9509	25.71	21.4194	256.446	310.185	258.072	1.32003e-121	8.48043e-119	45	22.6935	274.901	12.1137
AT3G05890	Low temperature and salt responsive protein family	0.345345	0.801768	0.285592	9.59637	14.3834	9.82494	2.09865e-09	4.03405e-08	1504	0.477568	11.2682	23.595
AT3G06410	Zinc finger C-x8-C-x5-C-x3-H type family protein	17.4975	17.2647	17.0784	35.5488	42.059	34.2198	3.22765e-06	4.04295e-05	2308	17.2802	37.2759	2.15714
AT3G06420	Ubiquitin-like superfamily protein	2.87787	3.42088	2.79881	11.3467	10.3164	11.7229	0.00027176	0.0023643	3322	3.03252	11.1287	3.66977
AT3G06500	Plant neutral invertase family protein	20.6631	21.2201	22.8474	83.1082	66.5604	68.4397	1.81432e-20	8.22131e-19	638	21.5769	72.7027	3.36947
AT3G06580	Mevalonate/galactokinase family protein	49.6146	50.4045	53.52	79.4869	73.4049	77.9297	0.000124687	0.00117378	3071	51.1797	76.9405	1.50334
AT3G06760	Drought-responsive family protein	24.5195	21.2736	20.4484	38.8683	38.488	35.6154	0.000550152	0.0044328	3588	22.0805	37.6572	1.70545
AT3G06810	acyl-CoA dehydrogenase-related	76.4363	76.5955	68.3137	167.363	119.134	144.471	2.7013e-12	7.02922e-11	1111	73.7819	143.656	1.94704
AT3G07350	Protein of unknown function (DUF506)	0.287787	0.694865	0.342711	4.82836	4.95979	5.694	0.000518935	0.00421653	3557	0.441788	5.16072	11.6814
AT3G07560	peroxin 13	56.8668	64.5156	63.4586	97.0501	89.3754	101.208	6.05298e-06	7.23106e-05	2420	61.6137	95.8779	1.55611
AT3G07700	Protein kinase superfamily protein	13.526	16.6233	13.5942	29.8755	28.1716	26.572	0.000516993	0.00420429	3554.5	14.5812	28.2064	1.93444
AT3G07720	Galactose oxidase/kelch repeat superfamily protein	51.7442	46.7698	50.4927	84.6774	77.0751	79.4369	3.73289e-06	4.61977e-05	2336	49.6689	80.3965	1.61865
AT3G07870	F-box and associated interaction domains-containing protein	7.48247	7.91077	5.71185	15.0886	15.177	12.5603	0.00815267	0.0457924	5147	7.03503	14.2753	2.02917
AT3G08590	Phosphoglycerate mutase, 2,3-bisphosphoglycerate-independent	876.946	781.456	872.713	3234.4	2872.21	3119.92	5.66071e-151	4.81326e-148	34	843.705	3075.51	3.64524
AT3G08630	Protein of unknown function (DUF3411)	19.8573	20.9529	20.4484	36.3938	27.9732	31.5403	0.00648481	0.0378739	4950	20.4195	31.9691	1.56561
AT3G08760	Protein kinase superfamily protein	6.61911	7.48316	4.51236	28.8495	22.815	22.0503	7.75423e-09	1.39066e-07	1612	6.20488	24.5716	3.96005
AT3G08970	DNAJ heat shock N-terminal domain-containing protein	21.4114	19.8304	20.2199	42.4896	41.1663	41.3652	4.78821e-06	5.83588e-05	2372	20.4872	41.6737	2.03413
AT3G09010	Protein kinase superfamily protein	6.504	5.66582	5.2549	22.1501	19.6408	16.3563	2.18756e-06	2.81739e-05	2244	5.80824	19.3824	3.33705
AT3G09350	Fes1A	53.1256	52.9167	55.5192	75.1414	89.0778	78.7112	8.14792e-05	0.000792319	2972.5	53.8538	80.9768	1.50364
AT3G09390	metallothionein 2A	271.268	275.862	277.31	1061.09	1338.94	1058.3	1.10397e-83	3.71114e-81	86	274.813	1152.78	4.19477
AT3G09640	ascorbate peroxidase 2	4.66216	7.32281	7.65388	15.149	14.2842	14.5699	0.00369305	0.0232961	4582	6.54628	14.6677	2.24062
AT3G10020	unknown protein	14.6196	13.8973	13.2515	54.0173	69.1395	64.867	3.13995e-23	1.59817e-21	568	13.9228	62.6746	4.50158
AT3G10110	Mitochondrial import inner membrane translocase subunit Tim17/Tim22/Tim23 family protein	22.5625	24.1599	20.3913	38.7476	57.3352	46.3335	2.32728e-07	3.43449e-06	1959	22.3713	47.4721	2.12201
AT3G10450	serine carboxypeptidase-like 7	25.6706	27.8481	23.3043	59.1474	50.1931	53.3673	4.05869e-08	6.65552e-07	1763	25.6077	54.2359	2.11796
AT3G10480	NAC domain containing protein 50	25.7858	24.1599	22.5047	40.2565	39.5791	33.4383	0.00412815	0.0256215	4658	24.1501	37.758	1.56347
AT3G10500	NAC domain containing protein 53	33.3258	30.4137	30.9011	66.6314	61.303	65.2019	8.01703e-09	1.43601e-07	1614	31.5469	64.3788	2.04073
AT3G10640	SNF7 family protein	50.7657	47.1439	54.2626	75.8053	91.3593	77.9297	4.69192e-06	5.72577e-05	2369	50.7241	81.6981	1.61064
AT3G10815	RING/U-box superfamily protein	2.18718	1.55008	1.02813	6.88042	8.33245	4.745	0.00407859	0.0253574	4648.5	1.58847	6.65262	4.18808
AT3G10850	Metallo-hydrolase/oxidoreductase superfamily protein	78.1055	78.787	88.1338	115.76	129.054	123.928	3.57034e-06	4.42998e-05	2330	81.6755	122.914	1.50491
AT3G10930	unknown protein	16.2888	16.6768	14.2225	34.221	45.1341	41.6444	1.04628e-08	1.84153e-07	1642	15.7293	40.3332	2.5642
AT3G10985	senescence associated gene 20	32.2322	26.5652	33.6999	84.9792	72.3137	76.4783	5.37035e-15	1.72316e-13	901	30.8324	77.9237	2.52733
AT3G11340	UDP-Glycosyltransferase superfamily protein	5.0075	3.90194	4.51236	24.2022	19.1448	21.5479	1.81465e-09	3.52327e-08	1489	4.47393	21.6316	4.83503
AT3G11410	protein phosphatase 2CA	26.8218	27.3136	25.0179	60.8374	56.3432	56.2701	3.1358e-09	5.90209e-08	1536	26.3844	57.8169	2.19133
AT3G11580	AP2/B3-like transcriptional factor family protein	6.21621	5.07786	5.8832	13.6401	16.1689	10.8298	0.0022344	0.0150821	4282.5	5.72576	13.5463	2.36585
AT3G11720	Polyketide cyclase/dehydrase and lipid transport superfamily protein	41.096	39.2332	33.9855	89.5058	101.676	82.4514	6.47456e-16	2.26336e-14	827	38.1049	91.2109	2.39368
AT3G11820	syntaxin of plants 121	23.9439	20.9529	21.0767	39.1097	31.8418	35.448	0.0028404	0.0184863	4442	21.9912	35.4665	1.61276
AT3G11900	aromatic and neutral transporter 1	16.001	17.2647	19.6488	36.4541	32.3378	30.7588	0.000238163	0.00209853	3281	17.6382	33.1836	1.88135
AT3G12500	basic chitinase	3.33833	3.31397	3.54135	10.9845	9.72119	12.6719	0.00060656	0.00484143	3621.5	3.39788	11.1259	3.27436
AT3G12630	A20/AN1-like zinc finger family protein	18.8213	17.9596	16.3359	32.5914	32.6354	30.9821	0.000537133	0.00433273	3584	17.7056	32.0696	1.81127
AT3G12800	short-chain dehydrogenase-reductase B	64.7522	71.7315	72.5405	147.869	156.63	149.44	2.01825e-19	8.69563e-18	671	69.6747	151.313	2.1717
AT3G13310	Chaperone DnaJ-domain superfamily protein	3.45345	3.20707	3.82694	76.952	73.3057	65.6485	1.67481e-50	2.30566e-48	210	3.49582	71.9687	20.5871
AT3G13330	proteasome activating protein 200	55.025	51.5804	50.3214	113.829	84.2172	95.3466	7.09547e-10	1.45071e-08	1414	52.3089	97.7975	1.86961
AT3G13520	arabinogalactan protein 12	142.34	199.052	164.958	491.527	653.006	653.47	1.8056e-40	1.97726e-38	264	168.783	599.335	3.55091
AT3G13630	unknown protein	82.3648	76.4886	72.769	125.658	145.917	135.651	9.37576e-11	2.12258e-09	1277	77.2075	135.742	1.75815
AT3G13790	Glycosyl hydrolases family 32 protein	2.01451	3.63468	3.14152	26.9785	14.2842	25.5114	4.35504e-12	1.10831e-10	1136	2.93024	22.258	7.59598
AT3G13980	unknown protein	25.2677	22.6633	23.5328	47.9819	56.3432	45.0496	2.45151e-07	3.60677e-06	1965	23.8213	49.7916	2.09021
AT3G14230	related to AP2 2	26.4189	25.8169	26.2745	57.035	46.7212	46.6127	3.16554e-06	3.97204e-05	2303.5	26.1701	50.123	1.91528
AT3G14595	Ribosomal protein L18ae family	17.6126	19.3493	14.1083	26.2542	34.5201	27.0186	0.00215146	0.0146075	4257.5	17.0234	29.2643	1.71906
AT3G14620	cytochrome P450, family 72, subfamily A, polypeptide 8	5.92842	5.34512	6.39727	75.8053	67.9491	54.5954	1.72614e-39	1.79506e-37	278	5.89027	66.1166	11.2247
AT3G14650	cytochrome P450, family 72, subfamily A, polypeptide 11	3.97147	4.16919	3.54135	16.8389	14.2842	12.0021	3.30988e-05	0.000346824	2759	3.894	14.3751	3.69159
AT3G14690	cytochrome P450, family 72, subfamily A, polypeptide 15	12.6051	10.6902	9.8815	153.24	126.078	125.212	1.73814e-77	5.28944e-75	95	11.0589	134.843	12.1932
AT3G14990	Class I glutamine amidotransferase-like superfamily protein	64.6371	60.0257	60.717	254.877	182.421	225.527	8.11183e-39	8.22852e-37	285	61.7932	220.942	3.5755
AT3G15340	proton pump interactor 2	43.9739	48.1061	44.3239	75.7449	63.0885	73.073	8.67671e-05	0.000839503	2988	45.468	70.6355	1.55352
AT3G15450	Aluminium induced protein with YGL and LRDR motifs	0.345345	0.374158	0.514066	3.68163	4.56301	3.85182	0.00341851	0.0218022	4530.5	0.41119	4.03215	9.80606
AT3G15580	Ubiquitin-like superfamily protein	16.3463	22.3426	23.2472	28.5477	36.1073	35.113	0.00352654	0.0224169	4548	20.6454	33.256	1.61082
AT3G15770	unknown protein	6.79178	5.61237	4.79795	15.6922	16.9625	14.1234	0.000227175	0.00200817	3270	5.73404	15.5927	2.71932
AT3G16140	photosystem I subunit H-1	13.7562	14.7525	13.4228	26.1939	37.6944	27.9118	1.87739e-05	0.000207237	2619	13.9772	30.6	2.18928
AT3G16150	N-terminal nucleophile aminohydrolases (Ntn hydrolases) superfamily protein	42.9954	40.9971	41.6394	75.4432	64.7749	68.663	8.54396e-06	9.9609e-05	2479	41.8773	69.627	1.66264
AT3G16330	unknown protein	3.33833	3.58123	3.88406	45.2055	49.5979	42.705	7.95315e-29	5.27352e-27	436	3.60121	45.8362	12.728
AT3G16340	pleiotropic drug resistance 1	20.548	24.1065	23.9898	63.674	38.6864	50.5761	1.74999e-08	3.00088e-07	1685	22.8814	50.9788	2.22796
AT3G16510	Calcium-dependent lipid-binding (CaLB domain) family protein	4.31681	4.16919	4.22677	14.0626	21.2279	18.1427	7.25361e-07	1.0024e-05	2092	4.23759	17.8111	4.20311
AT3G16770	ethylene-responsive element binding protein	26.2462	28.8636	30.387	66.0882	61.2038	55.8235	3.33353e-09	6.2377e-08	1544.5	28.499	61.0385	2.14178
AT3G16910	acyl-activating enzyme 7	90.653	96.4259	95.1023	172.674	137.882	166.745	3.1014e-10	6.63176e-09	1352	94.0604	159.1	1.69147
AT3G16990	Haem oxygenase-like, multi-helical	14.1016	15.6077	17.4783	30.8412	30.9491	29.3074	0.000225938	0.00199873	3268	15.7292	30.3659	1.93054
AT3G17000	ubiquitin-conjugating enzyme 32	58.9964	69.0055	69.1705	102.723	114.075	103.943	3.50188e-07	5.05691e-06	2002	65.7241	106.914	1.62671
AT3G17100	sequence-specific DNA binding transcription factors	21.6992	18.8683	20.6198	43.8174	40.0751	41.9793	2.30726e-06	2.95669e-05	2255.5	20.3957	41.9573	2.05716
AT3G17110	pseudogene	0	0.320707	0.114237	2.35383	3.07507	2.28877	0.00781313	0.0441923	5110	0.144981	2.57255	17.744
AT3G17410	Protein kinase superfamily protein	49.9023	44.899	50.2643	68.8645	79.8526	75.1943	5.67938e-05	0.000569712	2881.5	48.3552	74.6372	1.54352
AT3G17800	Protein of unknown function (DUF760)	14.4469	13.0421	12.2805	27.1595	30.1555	32.3777	1.37647e-05	0.000155809	2554	13.2565	29.8976	2.25531
AT3G17810	pyrimidine 1	8.23072	8.8729	9.36743	40.3168	38.9839	38.295	1.50473e-14	4.66756e-13	932	8.82368	39.1986	4.44243
AT3G17820	glutamine synthetase 1.3	80.6956	96.907	87.0486	271.656	242.93	261.757	1.40902e-47	1.8349e-45	222	88.2171	258.781	2.93346
AT3G17940	Galactose mutarotase-like superfamily protein	21.8718	28.3826	27.474	39.5926	48.2092	46.836	0.000146771	0.00135945	3120.5	25.9095	44.8792	1.73216
AT3G19010	2-oxoglutarate (2OG) and Fe(II)-dependent oxygenase superfamily protein	3.39589	3.84848	4.16965	15.2093	17.2601	11.8904	8.71278e-06	0.0001012	2488.5	3.80468	14.7866	3.88643
AT3G19170	presequence protease 1	109.417	94.6086	98.5865	258.498	213.569	246.293	2.8163e-29	1.91575e-27	425	100.871	239.453	2.37387
AT3G19440	Pseudouridine synthase family protein	15.1376	19.2424	18.9062	24.0211	31.7427	29.3074	0.00809581	0.045606	5131.5	17.7621	28.357	1.59649
AT3G19580	zinc-finger protein 2	4.48948	3.74158	3.94118	30.479	35.4129	32.266	6.22129e-18	2.51549e-16	715	4.05741	32.7193	8.06408
AT3G20060	ubiquitin-conjugating enzyme19	62.9103	66.0122	65.4578	86.0656	118.241	109.358	1.42971e-06	1.89513e-05	2181	64.7934	104.555	1.61367
AT3G20510	Transmembrane proteins 14C	11.2237	14.1111	14.6223	28.7891	40.0751	38.4066	3.05931e-08	5.10061e-07	1733.5	13.3191	35.7569	2.68465
AT3G20770	Ethylene insensitive 3 family protein	64.0039	66.9209	65.9147	105.077	95.228	96.2956	2.10958e-05	0.000230665	2644	65.6132	98.8669	1.50682
AT3G21055	photosystem II subunit T	3.45345	4.16919	3.0844	10.6224	14.5818	11.2205	0.000346308	0.00294117	3403.5	3.56901	12.1416	3.40194
AT3G21070	NAD kinase 1	26.9369	25.9238	26.9599	56.0694	51.0858	46.1102	2.00955e-06	2.60521e-05	2230	26.6069	51.0885	1.92012
AT3G21610	Acid phosphatase/vanadium-dependent haloperoxidase-related protein	16.7492	17.3182	15.5362	29.0305	29.0644	29.0282	0.00199272	0.0136742	4213	16.5345	29.041	1.75639
AT3G21690	MATE efflux family protein	28.1456	33.3535	32.3291	112.984	103.957	101.152	1.66115e-29	1.13532e-27	423	31.2761	106.031	3.39017
AT3G21790	UDP-Glycosyltransferase superfamily protein	19.7422	17.2647	16.393	30.5394	28.5684	29.9772	0.00430885	0.0265775	4686.5	17.8	29.695	1.66826
AT3G22235	unknown protein	60.2051	61.843	55.0051	160.603	231.225	183.38	2.69822e-30	1.92132e-28	406	59.0178	191.736	3.24879
AT3G22240	unknown protein	250.26	274.632	258.575	713.33	954.561	830.599	1.89649e-51	2.70087e-49	203	261.156	832.83	3.18902
AT3G22260	Cysteine proteinases superfamily protein	16.0585	17.6389	15.0793	31.0222	26.0885	29.5865	0.00142166	0.0102163	4022	16.2589	28.8991	1.77743
AT3G22310	putative mitochondrial RNA helicase 1	167.032	170.723	173.983	377.276	299.373	359.671	8.37966e-23	4.19128e-21	578	170.579	345.44	2.0251
AT3G22370	alternative oxidase 1A	1279.79	1123.33	1244.27	3438.04	3510.74	3583.7	2.86219e-156	2.58581e-153	32	1215.8	3510.83	2.88768
AT3G22550	Protein of unknown function (DUF581)	60.5505	47.9992	56.5473	104.594	102.668	105.897	1.07404e-10	2.41638e-09	1285	55.0323	104.386	1.89682
AT3G22830	heat shock transcription factor A6B	2.7052	3.95539	1.94203	7.48396	10.0188	9.60165	0.00393498	0.0245862	4626.5	2.86754	9.0348	3.15071
AT3G22850	Aluminium induced protein with YGL and LRDR motifs	102.97	95.7845	106.697	563.41	522.167	572.582	9.43503e-157	8.79893e-154	31	101.817	552.719	5.42854
AT3G22910	ATPase E1-E2 type family protein / haloacid dehalogenase-like hydrolase family protein	38.2182	33.7277	29.5874	64.6397	51.3834	55.3211	3.55837e-05	0.000370219	2778	33.8444	57.1148	1.68757
AT3G22930	calmodulin-like 11	85.5304	68.7917	77.5669	209.128	232.515	219.721	2.02646e-40	2.21075e-38	265	77.2963	220.455	2.85208
AT3G23170	unknown protein	0.69069	0.801768	0.913896	9.17389	6.74531	8.98759	5.65166e-06	6.80223e-05	2402	0.802118	8.30226	10.3504
AT3G23250	myb domain protein 15	6.21621	6.03998	4.91219	13.278	13.0938	12.3928	0.00456473	0.0278965	4728.5	5.72279	12.9216	2.25791
AT3G23280	XB3 ortholog 5 in Arabidopsis thaliana	40.578	37.79	39.1833	66.9935	57.9303	60.9593	0.000115348	0.0010912	3056	39.1838	61.9611	1.58129
AT3G23400	Plastid-lipid associated protein PAP / fibrillin family protein	19.1091	20.3649	23.133	36.092	30.5523	33.7732	0.00466534	0.0284426	4741.5	20.869	33.4725	1.60394
AT3G23430	phosphate 1	1.09359	0.90867	1.02813	9.17389	6.15014	6.02894	0.000277285	0.00240586	3331.5	1.01013	7.11766	7.04627
AT3G24170	glutathione-disulfide reductase	86.5665	82.6355	90.4757	147.688	157.027	148.1	1.05071e-11	2.59624e-10	1170	86.5592	150.938	1.74376
AT3G24430	ATP binding	52.3198	48.3199	53.977	110.63	104.949	105.507	2.39901e-13	6.8129e-12	1018	51.5389	107.029	2.07666
AT3G24500	multiprotein bridging factor 1C	18.476	25.71	26.9028	100.249	117.349	110.084	2.57971e-40	2.79324e-38	267	23.6963	109.227	4.60947
AT3G24770	CLAVATA3/ESR-RELATED 41	1.61161	1.22938	1.48508	6.88042	9.4236	6.25224	0.000310904	0.0026703	3365	1.44202	7.51875	5.21403
AT3G25240	Protein of unknown function (DUF506)	0.23023	0.0534512	0.228474	5.91474	4.46381	6.58718	0.000145009	0.00134409	3118	0.170718	5.65524	33.1262
AT3G25250	AGC (cAMP-dependent, cGMP-dependent and protein kinase C) kinase family protein	13.4685	12.7214	9.59591	126.201	102.668	113.545	1.22828e-63	2.57317e-61	138	11.9286	114.138	9.56845
AT3G25470	bacterial hemolysin-related	45.3553	44.8455	49.1219	64.7604	81.5389	67.8256	9.98394e-05	0.00095765	3014	46.4409	71.375	1.5369
AT3G25597	unknown protein	4.37437	6.25379	5.14066	31.2636	32.0402	35.8945	8.64929e-16	2.99462e-14	835	5.25627	33.0661	6.2908
AT3G25610	ATPase E1-E2 type family protein / haloacid dehalogenase-like hydrolase family protein	36.2037	37.79	32.3291	68.0196	41.6622	54.7629	0.000645656	0.00511115	3652	35.4409	54.8149	1.54666
AT3G25620	ABC-2 type transporter family protein	21.6416	24.3203	22.5618	42.7914	33.1314	37.2901	0.0013734	0.00991382	4005	22.8412	37.7376	1.65217
AT3G25780	allene oxide cyclase 3	60.3202	57.6204	56.8329	88.9626	114.571	96.184	6.99435e-08	1.1027e-06	1833	58.2578	99.9059	1.71489
AT3G26100	Regulator of chromosome condensation (RCC1) family protein	8.11561	7.53662	7.65388	23.7797	19.74	21.3246	8.5226e-06	9.94304e-05	2478	7.7687	21.6147	2.78229
AT3G26170	cytochrome P450, family 71, subfamily B, polypeptide 19	2.7052	2.93981	4.39812	25.711	18.748	16.6912	4.66173e-10	9.75892e-09	1381	3.34771	20.3834	6.08876
AT3G26180	cytochrome P450, family 71, subfamily B, polypeptide 20	2.87787	3.74158	4.22677	24.5039	19.4424	17.3611	1.55439e-09	3.05488e-08	1471	3.61541	20.4358	5.65242
AT3G26470	Powdery mildew resistance protein, RPW8 domain	11.6266	12.5076	13.7084	21.5466	33.2306	28.5258	5.28279e-05	0.000533074	2865	12.6142	27.7677	2.2013
AT3G26830	Cytochrome P450 superfamily protein	24.6346	24.5341	24.1611	113.406	71.421	82.5072	1.39978e-21	6.66681e-20	607	24.4433	89.1114	3.64564
AT3G26910	hydroxyproline-rich glycoprotein family protein	9.03653	7.80387	8.79625	22.3312	21.4263	20.0407	7.673e-05	0.000749921	2958	8.54555	21.266	2.48855
AT3G27280	prohibitin 4	118.914	118.02	123.662	241.056	288.957	269.572	1.31422e-28	8.65471e-27	439	120.199	266.528	2.2174
AT3G27300	glucose-6-phosphate dehydrogenase 5	28.2032	28.3291	26.2174	49.1889	44.0429	46.501	0.000208834	0.00186167	3242.5	27.5832	46.5776	1.68862
AT3G27330	zinc finger (C3HC4-type RING finger) family protein	37.0095	41.3712	37.6411	81.72	80.8446	79.6044	2.52755e-11	6.06905e-10	1204	38.6739	80.723	2.08727
AT3G27350	unknown protein	20.3754	18.2803	21.2481	36.8163	41.563	33.9965	9.03102e-05	0.000871451	2996	19.9679	37.4586	1.87594
AT3G27820	monodehydroascorbate reductase 4	248.073	239.622	226.532	425.741	407.298	422.64	1.65193e-26	9.72651e-25	491	238.075	418.56	1.7581
AT3G27870	ATPase E1-E2 type family protein / haloacid dehalogenase-like hydrolase family protein	74.3643	72.6401	70.4842	154.568	118.44	116.95	7.06339e-10	1.44619e-08	1412	72.4962	129.986	1.793
AT3G27880	Protein of unknown function (DUF1645)	19.2818	17.532	20.8482	416.507	371.29	385.35	3.37444e-213	8.1296e-210	12	19.2207	391.049	20.3452
AT3G27960	Tetratricopeptide repeat (TPR)-like superfamily protein	133.303	131.704	117.493	235.745	179.346	235.073	1.89621e-10	4.14044e-09	1324	127.5	216.721	1.69978
AT3G27970	Exonuclease family protein	96.0634	115.561	92.7033	191.022	212.577	226.699	1.64097e-20	7.47094e-19	635	101.443	210.099	2.07111
AT3G28050	nodulin MtN21 /EamA-like transporter family protein	69.2417	81.4061	74.1398	180.098	132.03	162.614	7.38856e-16	2.57044e-14	831	74.9292	158.247	2.11196
AT3G28180	Cellulose-synthase-like C4	296.364	276.343	239.441	747.37	484.274	557.342	7.54858e-15	2.40076e-13	909	270.716	596.329	2.20279
AT3G28210	zinc finger (AN1-like) family protein	38.8513	46.9836	37.4697	288.857	331.612	314.175	1.29997e-121	8.48043e-119	44	41.1015	311.548	7.57995
AT3G28340	galacturonosyltransferase-like 10	34.6496	36.7744	25.6462	71.3994	57.9303	66.9883	7.61334e-09	1.36788e-07	1609	32.3567	65.4393	2.02243
AT3G28580	P-loop containing nucleoside triphosphate hydrolases superfamily protein	60.3778	57.7807	54.6053	168.751	166.847	143.969	7.05621e-30	4.91554e-28	415	57.5879	159.856	2.77586
AT3G28715	ATPase, V0/A0 complex, subunit C/D	153.218	149.396	143.025	233.451	218.727	224.299	4.36957e-10	9.19391e-09	1374	148.546	225.492	1.51799
AT3G28910	myb domain protein 30	10.9935	9.94192	11.4237	38.7476	29.8579	31.7078	2.44458e-09	4.66179e-08	1516	10.7864	33.4378	3.1
AT3G29035	NAC domain containing protein 3	0.115115	0.160354	0.285592	6.639	6.74531	4.13094	0.000145009	0.00134409	3118	0.18702	5.83842	31.2181
AT3G29170	Eukaryotic protein of unknown function (DUF872)	22.7352	22.8237	23.3615	36.937	36.9008	38.4624	0.00172531	0.0120743	4130.5	22.9734	37.4334	1.62942
AT3G29200	chorismate mutase 1	93.646	87.8203	85.7349	187.401	204.542	201.467	3.53241e-25	1.97147e-23	518	89.0671	197.803	2.22084
AT3G29575	ABI five binding protein 3	5.46796	5.61237	6.22592	14.304	11.2091	11.4997	0.00907862	0.0503091	5216	5.76875	12.3376	2.1387
AT3G29810	COBRA-like protein 2 precursor	93.0705	94.1275	87.1628	202.671	228.944	199.904	2.3919e-27	1.46504e-25	472	91.4536	210.506	2.30178
AT3G30390	Transmembrane amino acid transporter family protein	49.6146	47.4646	47.5226	82.2632	67.5523	73.8546	5.67938e-05	0.000569712	2881.5	48.2006	74.5567	1.5468
AT3G43250	Family of unknown function (DUF572)	0.69069	0.641414	0.628303	7.06148	5.85255	6.02894	0.00022134	0.00196407	3257.5	0.653469	6.31433	9.66277
AT3G44190	FAD/NAD(P)-binding oxidoreductase family protein	41.9594	43.1351	36.0418	113.406	115.067	121.025	1.53587e-25	8.68923e-24	511	40.3788	116.5	2.88517
AT3G44300	nitrilase 2	174.917	158.322	181.808	1473.31	1148.29	1230.63	1.50513e-141	1.2087e-138	36	171.683	1284.08	7.47937
AT3G44310	nitrilase 1	236.158	222.624	250.236	1160.32	902.087	1000.36	2.53021e-86	9.25929e-84	79	236.34	1020.92	4.31972
AT3G44320	nitrilase 3	16.6917	15.3939	15.0222	88.7815	83.6221	77.1481	2.36075e-34	2.06816e-32	330	15.7026	83.1839	5.29746
AT3G44720	arogenate dehydratase 4	42.535	39.1797	39.6402	87.2727	73.9009	82.898	1.77089e-10	3.88441e-09	1318	40.4516	81.3572	2.01122
AT3G44880	Pheophorbide a oxygenase family protein with Rieske [2Fe-2S] domain	12.8353	13.3093	12.7945	25.6507	24.303	29.8098	0.000216017	0.00192214	3249	12.9797	26.5878	2.04841
AT3G45010	serine carboxypeptidase-like 48	79.8898	111.553	90.3043	228.442	242.236	247.522	2.79597e-34	2.42737e-32	333	93.9156	239.4	2.5491
AT3G45300	isovaleryl-CoA-dehydrogenase	31.0235	28.2222	31.0153	50.8185	42.2574	49.683	0.000780262	0.006033	3739	30.087	47.5863	1.58162
AT3G45600	tetraspanin3	24.2317	24.7479	30.844	55.1037	46.3244	39.8022	4.93514e-05	0.000499659	2855	26.6079	47.0768	1.76928
AT3G45730	unknown protein	0.402902	0.587963	0.228474	6.82006	6.24933	5.74983	4.0072e-05	0.000413006	2805	0.406446	6.27307	15.434
AT3G45960	expansin-like A3	33.1531	37.1486	34.8994	51.1203	60.807	57.6657	0.000133238	0.00124536	3093	35.067	56.531	1.61208
AT3G45970	expansin-like A1	103.373	128.55	103.27	437.269	431.303	454.404	2.65941e-102	1.26039e-99	61	111.731	440.992	3.9469
AT3G46070	C2H2-type zinc finger family protein	0	0.587963	0.171355	2.59525	3.07507	4.85665	0.00634849	0.0371603	4938	0.253106	3.50899	13.8637
AT3G46230	heat shock protein 17.4	5.23773	6.73485	7.82523	35.4885	57.8311	53.3673	7.96255e-25	4.35246e-23	528	6.59927	48.8956	7.40925
AT3G46600	GRAS family transcription factor	55.4854	40.0884	44.4382	181.365	136.394	146.202	4.99745e-31	3.68562e-29	392	46.6707	154.654	3.31373
AT3G46620	zinc finger (C3HC4-type RING finger) family protein	23.0806	24.5875	23.133	48.6458	40.1743	48.734	5.57832e-06	6.72235e-05	2398	23.6004	45.8513	1.94282
AT3G46640	Homeodomain-like superfamily protein	22.8503	22.396	23.5328	40.1961	29.5603	36.5086	0.00635095	0.0371672	4940	22.9264	35.4217	1.54502
AT3G46900	copper transporter 2	58.5935	62.0034	63.2873	91.6182	130.74	115.778	1.54739e-09	3.04319e-08	1470	61.2947	112.712	1.83885
AT3G47070	unknown protein	0.748247	0.801768	0.74254	9.17389	11.5067	7.592	8.68806e-07	1.18757e-05	2114	0.764185	9.4242	12.3324
AT3G47160	RING/U-box superfamily protein	10.3028	10.423	9.08184	21.0034	23.5094	16.7471	0.00151864	0.0108164	4059	9.93587	20.4199	2.05517
AT3G47470	light-harvesting chlorophyll-protein complex I subunit A4	101.531	92.7912	109.268	170.2	166.054	144.974	1.04657e-08	1.84153e-07	1643	101.197	160.409	1.58512
AT3G47480	Calcium-binding EF-hand family protein	2.3023	2.24495	1.88491	10.0189	8.72923	9.32253	0.000195258	0.00175307	3219	2.14405	9.35687	4.3641
AT3G47780	ABC2 homolog 6	40.8083	39.1797	37.9267	205.688	121.713	180.645	1.33529e-29	9.16941e-28	421	39.3049	169.349	4.3086
AT3G48000	aldehyde dehydrogenase 2B4	66.7667	60.0257	63.4015	124.692	93.8392	112.764	1.32788e-08	2.30564e-07	1665	63.398	110.432	1.74188
AT3G48020	unknown protein	1.72672	0.90867	1.25661	6.88042	5.65416	6.58718	0.00260028	0.0171396	4385	1.29733	6.37392	4.91309
AT3G48280	cytochrome P450, family 71, subfamily A, polypeptide 25	18.8213	19.4028	19.9344	50.215	36.0081	44.7705	1.15603e-07	1.77017e-06	1888	19.3861	43.6645	2.25236
AT3G48510	unknown protein	7.36736	7.91077	6.39727	25.8317	29.2628	26.1254	4.08715e-09	7.55014e-08	1564.5	7.22513	27.0733	3.7471
AT3G48520	cytochrome P450, family 94, subfamily B, polypeptide 3	65.0975	82.4217	69.2276	140.566	117.15	132.916	7.49124e-11	1.71474e-09	1263	72.2489	130.211	1.80225
AT3G48570	secE/sec61-gamma protein transport protein	38.3333	42.6006	40.6112	52.3274	80.547	59.6195	9.34311e-05	0.000898867	3005	40.515	64.1646	1.58372
AT3G48580	xyloglucan endotransglucosylase/hydrolase 11	0.575575	0.641414	0.628303	12.0106	8.43164	10.5507	1.31004e-07	1.99753e-06	1896	0.615097	10.3309	16.7956
AT3G48690	alpha/beta-Hydrolases superfamily protein	15.5405	15.3939	15.1364	55.0433	62.5925	53.8139	4.2057e-18	1.71249e-16	710	15.357	57.1499	3.72144
AT3G48850	phosphate transporter 3;2	0.69069	0.213805	0.285592	25.2282	17.756	21.2688	3.59796e-18	1.47124e-16	707	0.396696	21.4177	53.9902
AT3G48860	unknown protein	37.2397	38.271	38.4407	66.2089	56.9384	61.4059	6.00955e-05	0.00059971	2897	37.9838	61.5177	1.61958
AT3G48880	RNI-like superfamily protein	24.3468	31.2155	28.1594	37.6612	46.5228	41.9235	0.00456266	0.0278965	4727	27.9072	42.0358	1.50627
AT3G49110	peroxidase CA	3.51101	5.02441	3.48423	90.7129	73.3057	72.5706	4.31331e-55	6.88939e-53	181	4.00655	78.8631	19.6835
AT3G49120	peroxidase CB	35.2827	46.8232	38.8977	850.033	636.341	664.523	8.3171e-158	8.29128e-155	29	40.3346	716.966	17.7755
AT3G49780	phytosulfokine 4 precursor	20.9509	41.7454	23.9326	127.469	205.831	180.868	8.82737e-36	8.20577e-34	311	28.8763	171.389	5.9353
AT3G50260	cooperatively regulated by ethylene and jasmonate 1	1.84184	2.93981	1.37084	6.57864	6.64612	7.92694	0.00592647	0.035052	4886.5	2.05083	7.05057	3.43791
AT3G50570	hydroxyproline-rich glycoprotein family protein	4.6046	5.50547	6.34015	22.633	32.2386	29.0282	7.90223e-12	1.97113e-10	1159	5.48341	27.9666	5.10022
AT3G50610	unknown protein	174.802	180.986	190.033	269.302	301.158	272.363	5.58234e-12	1.40825e-10	1146	181.94	280.941	1.54414
AT3G50630	KIP-related protein 2	5.87086	5.55892	4.79795	20.4602	21.5255	23.3342	3.65384e-08	6.02766e-07	1752	5.40925	21.7733	4.0252
AT3G50820	photosystem II subunit O-2	15.9434	14.4318	17.5354	35.4281	29.6595	29.4748	0.000141198	0.00131593	3102	15.9702	31.5208	1.97373
AT3G50930	cytochrome BC1 synthesis	53.586	43.5627	42.2106	453.987	364.743	386.801	6.17901e-121	3.88338e-118	46	46.4531	401.844	8.65053
AT3G50950	HOPZ-ACTIVATED RESISTANCE 1	12.1446	11.0109	13.0801	38.0234	23.6086	26.2929	3.40515e-06	4.23774e-05	2323	12.0786	29.3083	2.42647
AT3G51130	unknown protein	27.1671	29.9861	24.6181	60.0528	54.1609	55.042	4.25433e-08	6.97237e-07	1764	27.2571	56.4186	2.06987
AT3G51160	NAD(P)-binding Rossmann-fold superfamily protein	107.92	114.599	109.211	175.692	202.062	180.422	6.40217e-12	1.60805e-10	1151	110.577	186.059	1.68262
AT3G51430	Calcium-dependent phosphotriesterase superfamily protein	30.6781	38.7521	37.5268	53.3534	64.2789	54.3163	0.000120054	0.00113275	3064	35.6524	57.3162	1.60764
AT3G51730	saposin B domain-containing protein	37.8153	40.6763	35.8133	100.913	84.7132	97.5237	1.96628e-17	7.59962e-16	748	38.1016	94.3832	2.47714
AT3G51840	acyl-CoA oxidase 4	52.4349	51.4735	50.15	114.975	89.7722	103.999	4.35132e-12	1.10831e-10	1135	51.3528	102.916	2.00409
AT3G51920	calmodulin 9	8.74874	8.33838	7.82523	18.4081	19.6408	17.7519	0.000753174	0.0058532	3719	8.30412	18.6003	2.23988
AT3G52060	Core-2/I-branching beta-1,6-N-acetylglucosaminyltransferase family protein	26.2462	21.4339	21.1338	48.4043	37.7936	43.9331	1.83918e-05	0.000203329	2615	22.938	43.377	1.89106
AT3G52240	unknown protein	51.514	47.9992	47.0656	79.7283	73.3057	71.5658	7.59781e-05	0.000743993	2952	48.8596	74.8666	1.53228
AT3G52360	unknown protein	4.08658	2.88636	3.31287	12.1313	13.2922	10.3832	0.000156567	0.0014409	3140.5	3.42861	11.9356	3.48117
AT3G52400	syntaxin of plants 122	16.7492	18.0665	17.0213	35.1263	37.7936	39.8022	2.34077e-06	2.99564e-05	2259	17.279	37.574	2.17455
AT3G52610	unknown protein	28.0881	23.1444	24.7894	47.5594	47.9116	48.399	5.36217e-06	6.48349e-05	2391	25.3406	47.9567	1.89248
AT3G52800	A20/AN1-like zinc finger family protein	33.3833	30.2534	28.9591	71.3994	76.9759	73.5196	3.70783e-13	1.0387e-11	1032	30.8653	73.965	2.39638
AT3G52930	Aldolase superfamily protein	1423.68	1241.67	1372.04	3330.54	2808.93	3269.98	1.85304e-46	2.34962e-44	228	1345.8	3136.48	2.33057
AT3G52990	Pyruvate kinase family protein	263.613	250.312	271.256	441.252	336.869	423.254	8.69669e-09	1.54966e-07	1622	261.727	400.458	1.53006
AT3G53150	UDP-glucosyl transferase 73D1	18.7637	25.5497	18.2208	42.4896	33.925	44.3239	2.29722e-05	0.000248643	2669.5	20.8447	40.2461	1.93076
AT3G53230	ATPase, AAA-type, CDC48 protein	133.476	130.314	131.715	206.714	186.587	201.411	7.52322e-09	1.35512e-07	1605	131.835	198.238	1.50368
AT3G53480	pleiotropic drug resistance 9	228.446	211.399	211.167	439.804	240.153	319.981	0.000259304	0.00226617	3308	217.004	333.312	1.53597
AT3G53930	Protein kinase superfamily protein	38.3908	40.6763	29.7587	63.674	57.4344	60.0661	2.81914e-05	0.000300079	2716	36.2753	60.3915	1.66481
AT3G53990	Adenine nucleotide alpha hydrolases-like superfamily protein	124.267	139.347	127.831	271.113	304.333	288.273	2.34308e-32	1.84072e-30	368	130.482	287.906	2.20649
AT3G54150	S-adenosyl-L-methionine-dependent methyltransferases superfamily protein	17.2672	19.189	21.2481	34.9453	36.0081	36.6761	0.000169126	0.00154631	3162	19.2348	35.8765	1.86519
AT3G54290	unknown protein	16.3463	15.7146	13.7084	27.7027	27.7748	23.5575	0.00403125	0.025128	4638	15.2565	26.345	1.72681
AT3G54300	vesicle-associated membrane protein 727	63.083	55.9099	60.4885	93.4892	104.949	96.4631	4.74237e-07	6.72068e-06	2040	59.8271	98.3005	1.64307
AT3G54810	Plant-specific GATA-type zinc finger transcription factor family protein	112.352	108.078	98.358	183.297	163.772	181.092	5.76737e-11	1.33018e-09	1253	106.263	176.054	1.65677
AT3G54826	Zim17-type zinc finger protein	12.1446	11.8662	12.9088	23.1761	24.0054	20.0407	0.00423818	0.0261863	4678	12.3065	22.4074	1.82077
AT3G54890	photosystem I light harvesting complex gene 1	46.7942	46.6094	55.9761	75.8657	84.5148	76.1433	1.41933e-05	0.00016016	2562	49.7933	78.8413	1.58337
AT3G55070	LisH/CRA/RING-U-box domains-containing protein	30.7933	31.8035	32.5575	57.6989	58.5255	56.7167	2.20589e-06	2.83685e-05	2248	31.7181	57.6471	1.81748
AT3G55440	triosephosphate isomerase	1539.78	1413.14	1486.11	2428	2312.55	2501.06	6.12554e-39	6.25758e-37	283	1479.68	2413.87	1.63135
AT3G55600	Membrane fusion protein Use1	17.9004	19.1355	18.8491	27.2199	30.6515	30.1447	0.00955804	0.0524631	5266.5	18.6283	29.3387	1.57495
AT3G55620	Translation initiation factor IF6	450.445	419.752	409.026	603.545	755.475	717.723	5.7708e-14	1.71994e-12	970	426.408	692.248	1.62344
AT3G55740	proline transporter 2	29.4119	30.7879	30.2728	68.9249	39.6783	58.838	2.90749e-06	3.67375e-05	2288	30.1575	55.8137	1.85074
AT3G55770	GATA type zinc finger transcription factor family protein	58.4784	57.2997	55.2907	82.8668	99.3942	90.2108	1.86261e-06	2.42341e-05	2222	57.0229	90.8239	1.59276
AT3G55880	Alpha/beta hydrolase related protein	2.24474	2.88636	2.57033	13.1573	13.3914	14.2908	1.96767e-06	2.55435e-05	2227	2.56715	13.6132	5.30285
AT3G55980	salt-inducible zinc finger 1	28.3183	23.3582	24.2182	50.3357	43.8445	44.4914	2.71637e-05	0.000289673	2711	25.2982	46.2239	1.82716
AT3G56090	ferritin 3	82.2497	68.5779	83.9642	176.477	171.014	173.779	1.10662e-22	5.49696e-21	582	78.2639	173.756	2.22013
AT3G56240	copper chaperone	122.137	118.875	119.72	254.153	217.04	237.027	3.81913e-21	1.78948e-19	617	120.244	236.073	1.96328
AT3G56400	WRKY DNA-binding protein 70	9.66966	8.17803	7.4254	28.3666	21.2279	21.4921	2.87626e-06	3.63906e-05	2284.5	8.42436	23.6955	2.81274
AT3G56710	sigma factor binding protein 1	0.863362	0.748316	1.14237	5.79404	5.85255	5.58235	0.00257752	0.0170128	4378.5	0.918016	5.74298	6.25586
AT3G56760	Protein kinase superfamily protein	46.9669	46.6094	45.3521	101.999	89.2762	96.0165	6.46406e-13	1.7747e-11	1053	46.3095	95.764	2.06791
AT3G56880	VQ motif-containing protein	57.7302	61.8965	52.0349	134.832	145.818	134.535	7.26333e-22	3.50556e-20	599	57.2205	138.395	2.41862
AT3G56940	dicarboxylate diiron protein, putative (Crd1)	60.09	52.4356	64.3154	108.759	107.429	103.385	9.85669e-10	1.98162e-08	1438	58.947	106.524	1.80712
AT3G57010	Calcium-dependent phosphotriesterase superfamily protein	1.84184	2.4053	2.51321	12.8555	8.92762	10.2715	7.03164e-05	0.00069168	2938.5	2.25345	10.6849	4.74157
AT3G57090	Tetratricopeptide repeat (TPR)-like superfamily protein	47.2547	44.7386	49.0077	114.553	114.274	106.4	5.49212e-18	2.23002e-16	712	47.0003	111.742	2.37747
AT3G57120	Protein kinase superfamily protein	7.42492	7.10901	7.53964	19.6152	22.7158	20.6547	9.83561e-06	0.000113421	2506.5	7.35785	20.9953	2.85345
AT3G57160	unknown protein	31.8293	39.9815	38.2694	64.3983	84.614	70.8401	1.90683e-09	3.68985e-08	1494	36.6934	73.2841	1.9972
AT3G57390	AGAMOUS-like 18	39.0815	38.859	37.584	56.1297	60.311	62.0758	0.000359664	0.00304209	3418	38.5082	59.5055	1.54527
AT3G57410	villin 3	54.8523	58.2618	55.2336	111.596	83.7212	85.9124	4.85493e-07	6.86338e-06	2045	56.1159	93.7431	1.67053
AT3G57670	C2H2-type zinc finger family protein	10.9935	9.51431	13.5371	16.8389	22.0215	21.2129	0.00955742	0.0524631	5264.5	11.3483	20.0244	1.76453
AT3G57880	Calcium-dependent lipid-binding (CaLB domain) plant phosphoribosyltransferase family protein	54.2767	53.2374	55.7476	111.414	96.6167	95.6257	3.79415e-10	8.03581e-09	1365	54.4206	101.219	1.85994
AT3G58150	Optic atrophy 3 protein (OPA3)	5.18017	4.65025	4.51236	40.3168	39.0831	40.0813	6.45524e-22	3.12598e-20	597	4.78093	39.8271	8.33041
AT3G58160	P-loop containing nucleoside triphosphate hydrolases superfamily protein	4.43193	3.15362	3.59846	10.3206	10.118	11.9462	0.00191516	0.0132142	4190	3.728	10.7949	2.89564
AT3G58170	BET1P/SFT1P-like protein 14A	22.6777	23.7323	21.6479	31.2636	39.3807	34.8897	0.00605031	0.0356604	4904	22.686	35.178	1.55065
AT3G58750	citrate synthase 2	52.1471	52.4891	46.4945	91.4975	83.1261	80.1626	4.7775e-07	6.76052e-06	2043	50.3769	84.9287	1.68587
AT3G59140	multidrug resistance-associated protein 14	13.4685	13.8439	13.994	44.9641	21.7239	29.9772	3.91455e-06	4.83011e-05	2343	13.7688	32.2218	2.3402
AT3G59350	Protein kinase superfamily protein	17.3248	16.4095	15.3078	32.5914	33.8258	36.2295	1.9366e-05	0.000213122	2627	16.3474	34.2156	2.09303
AT3G59690	IQ-domain 13	13.008	11.8127	10.9668	26.9785	25.6917	25.8463	0.000104503	0.000998742	3024.5	11.9292	26.1722	2.19397
AT3G60420	Phosphoglycerate mutase family protein	7.42492	5.55892	6.96846	29.7548	23.807	20.0965	1.8538e-08	3.15999e-07	1696	6.65076	24.5528	3.69172
AT3G61070	peroxin 11E	37.1821	33.6742	34.0426	54.8019	56.8392	49.1805	0.000879341	0.00668779	3798	34.9663	53.6072	1.53311
AT3G61100	Putative endonuclease or glycosyl hydrolase	25.9584	30.1465	31.5865	39.5322	53.5657	41.9793	0.00200609	0.0137449	4219	29.2305	45.0258	1.54037
AT3G61440	cysteine synthase C1	91.8042	80.444	84.7067	139.841	127.367	119.016	3.03526e-06	3.82017e-05	2297	85.6516	128.742	1.50308
AT3G61470	photosystem I light harvesting complex gene 2	3.97147	3.68813	5.19778	16.5371	21.9223	16.4679	2.75345e-07	4.03254e-06	1974	4.28579	18.3091	4.27205
AT3G61630	cytokinin response factor 6	38.5635	36.5606	34.5567	76.952	63.4853	68.2722	4.27207e-08	6.99749e-07	1765	36.5603	69.5698	1.90288
AT3G61890	homeobox 12	13.9289	17.4251	17.1355	35.1263	41.8606	39.4672	1.91958e-07	2.86057e-06	1940	16.1632	38.8181	2.40164
AT3G61960	Protein kinase superfamily protein	59.2267	57.2462	53.2344	102.361	87.7883	91.7181	2.41954e-07	3.56155e-06	1964	56.5691	93.9559	1.6609
AT3G62290	ADP-ribosylation factor A1E	394.614	402.327	382.58	546.39	665.207	572.247	4.25531e-12	1.0858e-10	1133	393.174	594.615	1.51235
AT3G62770	Transducin/WD40 repeat-like superfamily protein	50.5355	52.6494	51.5209	100.189	107.032	108.856	4.76254e-13	1.32773e-11	1037	51.5686	105.359	2.04308
AT3G63010	alpha/beta-Hydrolases superfamily protein	126.281	107.437	111.61	230.253	197.102	218.214	4.19183e-17	1.59036e-15	762	115.109	215.19	1.86944
AT3G63080	glutathione peroxidase 5	73.9038	74.404	73.7971	103.025	147.008	114.159	4.93465e-07	6.96841e-06	2047	74.035	121.398	1.63973
AT3G63140	chloroplast stem-loop binding protein of 41 kDa	30.7933	31.1086	35.0136	62.4669	64.6757	63.918	3.28172e-08	5.43694e-07	1745	32.3052	63.6869	1.97141
AT3G63520	carotenoid cleavage dioxygenase 1	76.4939	70.5021	67.6283	128.978	112.587	105.841	1.80774e-07	2.70367e-06	1933	71.5414	115.802	1.61867
AT4G00165	Bifunctional inhibitor/lipid-transfer protein/seed storage 2S albumin superfamily protein	0.287787	0.801768	0.285592	3.44021	4.46381	4.745	0.0018314	0.0127091	4164.5	0.458383	4.21634	9.1983
AT4G00290	Mechanosensitive ion channel protein	15.0801	12.2403	12.6803	39.0494	34.7185	31.9869	4.47595e-08	7.29423e-07	1774	13.3336	35.2516	2.64382
AT4G00330	calmodulin-binding receptor-like cytoplasmic kinase 2	12.5475	14.806	14.0511	28.0045	31.2467	26.8511	0.000125712	0.00118305	3072	13.8016	28.7008	2.07953
AT4G00750	S-adenosyl-L-methionine-dependent methyltransferases superfamily protein	43.7437	45.5404	48.208	77.797	81.9357	77.9297	3.64964e-07	5.25192e-06	2009	45.8307	79.2208	1.72855
AT4G01070	UDP-Glycosyltransferase superfamily protein	1.43894	1.92424	1.94203	16.4768	14.3834	14.1234	4.21933e-09	7.77939e-08	1567.5	1.7684	14.9945	8.47913
AT4G01180	XH/XS domain-containing protein	47.6	49.763	50.8355	78.7627	95.5255	76.9248	3.90537e-07	5.59208e-06	2019	49.3995	83.7377	1.69511
AT4G01200	Calcium-dependent lipid-binding (CaLB domain) family protein	4.37437	3.58123	3.82694	12.1313	8.92762	12.2254	0.00246045	0.0163709	4345	3.92751	11.0947	2.82488
AT4G01250	WRKY family transcription factor	6.10109	5.29167	5.94032	20.2791	18.748	18.1985	3.40492e-06	4.23774e-05	2322	5.77769	19.0752	3.30152
AT4G01360	unknown protein	10.6481	12.6145	9.36743	63.3723	62.1958	66.8208	1.89228e-28	1.23769e-26	442	10.8767	64.1296	5.89606
AT4G01610	Cysteine proteinases superfamily protein	170.658	191.783	164.844	434.009	296.992	363.467	1.12204e-15	3.84796e-14	843	175.762	364.823	2.07567
AT4G01800	Albino or Glassy Yellow 1	39.1391	34.9571	38.2694	52.8102	64.6757	51.0785	0.00124157	0.00908471	3950.5	37.4552	56.1881	1.50014
AT4G01870	tolB protein-related	6.84934	5.18476	3.99829	23.2365	21.3271	24.8415	5.26122e-09	9.6389e-08	1577.5	5.34413	23.135	4.32905
AT4G01910	Cysteine/Histidine-rich C1 domain family protein	24.7497	19.7769	21.0196	41.5843	30.5523	35.448	0.00226784	0.0152544	4297	21.8488	35.8615	1.64135
AT4G02050	sugar transporter protein 7	11.1662	10.5833	9.93862	22.7537	17.5577	18.4776	0.0061121	0.0359587	4914	10.5627	19.5963	1.85524
AT4G02100	Heat shock protein DnaJ with tetratricopeptide repeat	15.5405	11.2247	11.3095	71.3391	55.1529	55.991	1.01596e-23	5.33056e-22	551	12.6916	60.8276	4.79276
AT4G02180	DC1 domain-containing protein	12.7778	9.62121	10.2242	20.762	21.3271	17.3053	0.00878975	0.0488864	5198	10.8744	19.7981	1.82062
AT4G02380	senescence-associated gene 21	29.9875	29.0774	25.7033	68.5024	61.6006	69.7794	7.71943e-12	1.92886e-10	1157	28.2561	66.6275	2.35799
AT4G02480	AAA-type ATPase family protein	141.419	137.156	132.344	246.91	204.046	223.741	5.55916e-12	1.40363e-10	1145	136.973	224.899	1.64193
AT4G02520	glutathione S-transferase PHI 2	1.72672	3.20707	2.74169	9.11353	12.5979	11.6671	0.00011232	0.00106549	3046	2.55849	11.1262	4.34872
AT4G02670	indeterminate(ID)-domain 12	21.1812	16.5164	19.4203	42.1878	48.4075	43.7098	2.51529e-08	4.22038e-07	1723	19.0393	44.7684	2.35137
AT4G02770	photosystem I subunit D-1	14.7923	10.4764	13.7084	28.6684	36.4049	30.0889	1.44732e-06	1.91672e-05	2183	12.9924	31.7207	2.44149
AT4G02860	Phenazine biosynthesis PhzC/PhzF protein	38.6211	36.6675	34.2711	55.9487	66.362	64.4762	1.1864e-05	0.000135355	2534	36.5199	62.2623	1.70489
AT4G02940	oxidoreductase, 2OG-Fe(II) oxygenase family protein	9.2092	8.92635	7.53964	36.937	26.1877	32.5451	1.27001e-10	2.8396e-09	1293	8.5584	31.8899	3.72616
AT4G03280	photosynthetic electron transfer C	30.1601	27.0463	31.5294	54.1984	59.6167	51.1344	2.159e-06	2.78522e-05	2241	29.5786	54.9831	1.85888
AT4G03320	translocon at the inner envelope membrane of chloroplasts 20-IV	22.0445	22.984	23.2472	45.8091	42.059	43.5424	9.47701e-06	0.000109724	2497	22.7586	43.8035	1.9247
AT4G04180	P-loop containing nucleoside triphosphate hydrolases superfamily protein	27.6852	22.1288	26.046	44.0588	38.8847	45.6637	0.000334233	0.00284783	3392.5	25.2867	42.8691	1.69532
AT4G04210	plant UBX domain containing protein 4	29.1816	27.955	30.7869	53.1723	50.7882	47.8408	4.35585e-05	0.000446393	2821	29.3078	50.6005	1.72652
AT4G04620	Ubiquitin-like superfamily protein	4.54704	4.7037	5.59761	19.917	20.2359	19.929	1.59237e-07	2.41023e-06	1910	4.94945	20.0273	4.04637
AT4G04770	ATP binding cassette protein 1	33.9014	36.8279	35.6991	120.166	107.528	123.091	2.22532e-30	1.60035e-28	402	35.4761	116.928	3.29598
AT4G05020	NAD(P)H dehydrogenase B2	70.3353	71.0366	70.5413	233.934	167.442	198.509	4.16091e-28	2.67787e-26	449	70.6377	199.962	2.83081
AT4G05050	ubiquitin 11	95.7181	98.564	102.014	199.653	220.016	220.056	4.47121e-25	2.48105e-23	521	98.7652	213.242	2.15908
AT4G05070	Wound-responsive family protein	0.805805	0.90867	1.19949	4.40588	5.65416	5.63818	0.00442607	0.0272076	4702.5	0.971321	5.23274	5.38724
AT4G05160	AMP-dependent synthetase and ligase family protein	24.9799	22.8771	25.2464	51.1203	52.5738	47.3384	2.05706e-07	3.05914e-06	1944	24.3678	50.3441	2.06601
AT4G05180	photosystem II subunit Q-2	5.69819	6.36069	8.56777	25.4093	23.807	25.4555	2.7182e-08	4.54501e-07	1728.5	6.87555	24.8906	3.62016
AT4G05320	polyubiquitin 10	690.575	683.32	724.377	1521.96	1567.99	1567.97	8.81965e-140	6.89125e-137	37	699.424	1552.64	2.21988
AT4G08230	glycine-rich protein	9.6121	14.4853	12.9659	20.7016	27.378	19.3708	0.00423818	0.0261863	4678	12.3544	22.4835	1.81987
AT4G08390	stromal ascorbate peroxidase	99.4593	98.0295	116.579	226.571	230.928	239.762	2.72147e-28	1.76013e-26	447	104.689	232.42	2.2201
AT4G08555	unknown protein	5.06506	7.42971	5.76897	103.931	122.011	102.827	8.51634e-75	2.39036e-72	103	6.08791	109.589	18.0011
AT4G08980	F-BOX WITH WD-40 2	26.0735	31.75	27.1313	48.1629	47.2172	45.4404	0.000238371	0.00209909	3283	28.3183	46.9402	1.65759
AT4G09010	ascorbate peroxidase 4	2.3023	2.61911	3.99829	6.82006	10.0188	8.42936	0.00904447	0.0501776	5209.5	2.97323	8.42273	2.83285
AT4G09030	arabinogalactan protein 10	56.9819	66.7071	60.6027	103.327	176.767	132.023	2.32245e-11	5.60452e-10	1198	61.4306	137.372	2.23622
AT4G10040	cytochrome c-2	42.1321	49.1216	57.2327	99.1625	114.373	111.647	7.33694e-15	2.33602e-13	908	49.4955	108.394	2.18998
AT4G10340	light harvesting complex of photosystem II 5	55.6581	45.3266	54.7195	101.999	95.4263	103.888	1.84332e-11	4.48195e-10	1189	51.9014	100.438	1.93516
AT4G10970	unknown protein	18.476	20.4718	19.3061	28.427	31.1475	33.6616	0.00549255	0.0328485	4834	19.4179	31.0787	1.60051
AT4G11100	unknown protein	16.519	16.4095	21.0196	28.9702	36.4049	30.3122	0.000985773	0.00737735	3863	17.9827	31.8957	1.77369
AT4G11170	Disease resistance protein (TIR-NBS-LRR class) family	2.93543	1.97769	1.65644	8.02715	7.43968	7.03377	0.00813263	0.0457407	5138	2.18985	7.5002	3.42498
AT4G11280	1-aminocyclopropane-1-carboxylic acid (acc) synthase 6	36.2037	27.6877	27.9881	129.34	91.1609	111.368	2.05201e-28	1.33914e-26	443	30.6265	110.623	3.612
AT4G11600	glutathione peroxidase 6	122.137	118.448	116.864	210.154	194.721	225.918	4.5224e-15	1.46245e-13	894	119.15	210.265	1.76471
AT4G11660	winged-helix DNA-binding transcription factor family protein	18.2457	18.3338	19.3632	42.5499	36.6032	37.5692	4.10214e-06	5.0508e-05	2348	18.6475	38.9075	2.08647
AT4G12080	AT-hook motif nuclear-localized protein 1	9.6121	9.24705	9.42455	18.2271	17.3593	16.7471	0.0096911	0.0531228	5274	9.4279	17.4445	1.8503
AT4G12560	F-box and associated interaction domains-containing protein	24.8073	24.3203	22.676	36.6956	37.2976	40.6395	0.00255725	0.0169293	4367	23.9345	38.2109	1.59648
AT4G12735	unknown protein	26.7067	26.8325	24.8465	149.921	181.727	167.247	4.44849e-66	1.00473e-63	128	26.1286	166.298	6.36461
AT4G12800	photosystem I subunit l	25.8433	23.7323	29.6445	60.2338	93.1448	71.9007	2.68955e-16	9.59937e-15	810	26.4067	75.0931	2.84371
AT4G13000	AGC (cAMP-dependent, cGMP-dependent and protein kinase C) kinase family protein	0.172672	0.320707	0.228474	4.04375	2.3807	4.91247	0.00634849	0.0371603	4938	0.240618	3.77897	15.7053
AT4G13250	NAD(P)-binding Rossmann-fold superfamily protein	6.33132	8.65909	9.02472	89.0833	57.236	72.124	5.39471e-38	5.34113e-36	292	8.00505	72.8144	9.09607
AT4G13340	Leucine-rich repeat (LRR) family protein	26.4764	25.0686	26.2174	69.287	57.6328	57.0517	4.87722e-11	1.13527e-09	1242	25.9208	61.3238	2.36581
AT4G13345	Serinc-domain containing serine and sphingolipid biosynthesis protein	0.978477	1.55008	1.08525	19.8566	15.8713	16.2447	1.10438e-11	2.72188e-10	1173	1.2046	17.3242	14.3817
AT4G13395	ROTUNDIFOLIA like 12	0.345345	1.12247	0.856777	10.6828	16.3673	16.3005	5.90287e-11	1.35761e-09	1257	0.774866	14.4502	18.6486
AT4G13530	unknown protein	7.88538	9.99537	8.28218	16.2354	20.1367	18.3659	0.00169071	0.0118694	4118	8.72098	18.246	2.0922
AT4G13660	pinoresinol reductase 2	13.4685	15.7681	15.9932	25.4093	36.8016	27.5768	0.000134191	0.00125387	3094	15.0766	29.9292	1.98515
AT4G14140	DNA methyltransferase 2	37.067	31.75	33.6428	65.0018	47.2172	59.0055	4.79513e-05	0.00048624	2851	34.1533	57.0748	1.67114
AT4G14270	unknown protein	6.44644	6.73485	8.68201	16.2957	16.5657	14.5699	0.00354804	0.0224992	4557	7.28777	15.8105	2.16945
AT4G14430	indole-3-butyric acid response 10	16.9219	17.2647	17.0784	34.5228	34.1234	33.9407	4.57126e-05	0.000466649	2832	17.0884	34.1956	2.00111
AT4G14740	Plant protein of unknown function (DUF828) with plant pleckstrin homology-like region	14.8498	12.6679	13.0801	18.7703	24.6998	26.572	0.00759434	0.043134	5088.5	13.5326	23.3473	1.72526
AT4G14746	unknown protein	1.95695	1.97769	1.99915	7.00113	7.1421	6.30806	0.00935786	0.051629	5239	1.97793	6.81709	3.44658
AT4G14880	O-acetylserine (thiol) lyase (OAS-TL) isoform A1	153.391	153.298	170.384	252.765	246.601	233.901	5.35722e-11	1.242e-09	1247	159.024	244.422	1.53701
AT4G15420	Ubiquitin fusion degradation UFD1 family protein	43.3983	43.5627	47.4083	90.4111	73.7025	84.9076	6.43509e-09	1.16858e-07	1592	44.7898	83.0071	1.85326
AT4G15560	Deoxyxylulose-5-phosphate synthase	42.2472	33.1397	38.555	69.4077	56.9384	56.2143	9.28803e-05	0.00089446	3001.5	37.9806	60.8535	1.60222
AT4G15610	Uncharacterised protein family (UPF0497)	6.27377	9.03325	5.65473	61.0184	65.4692	68.3838	1.67927e-36	1.59697e-34	304	6.98725	64.9572	9.29653
AT4G16144	associated molecule with the SH3 domain of STAM 3	25.9009	23.3047	23.0188	34.6435	39.9759	34.3873	0.00729952	0.0417631	5052.5	24.0748	36.3356	1.50928
AT4G16190	Papain family cysteine protease	35.3979	40.5694	32.8431	188.548	151.67	166.689	2.85261e-52	4.20371e-50	196	36.2701	168.969	4.65863
AT4G16330	2-oxoglutarate (2OG) and Fe(II)-dependent oxygenase superfamily protein	20.2602	20.846	20.1057	33.6175	35.4129	34.6106	0.00129897	0.00944498	3976	20.404	34.547	1.69315
AT4G16380	Heavy metal transport/detoxification superfamily protein	29.8723	33.7277	29.6445	45.7487	63.7829	51.6368	2.37853e-05	0.000256771	2678	31.0815	53.7228	1.72845
AT4G16500	Cystatin/monellin superfamily protein	28.0305	35.9192	35.4135	64.7604	82.8285	82.898	6.39238e-13	1.75836e-11	1051	33.1211	76.829	2.31964
AT4G16520	Ubiquitin-like superfamily protein	35.9159	40.8902	38.7263	88.0573	92.9465	79.5486	8.4631e-14	2.48394e-12	985	38.5108	86.8508	2.25523
AT4G16563	Eukaryotic aspartyl protease family protein	29.6997	27.4739	30.0443	262.784	244.121	220.67	7.41204e-103	3.69452e-100	58	29.0726	242.525	8.34204
AT4G16670	Plant protein of unknown function (DUF828) with plant pleckstrin homology-like region	14.2743	15.0732	12.5661	51.1203	53.2681	51.1344	2.0557e-16	7.4195e-15	801	13.9712	51.8409	3.71056
AT4G16680	P-loop containing nucleoside triphosphate hydrolases superfamily protein	27.57	22.5029	26.2174	167.544	129.451	142.741	4.67443e-53	6.96586e-51	194	25.4301	146.579	5.76397
AT4G16690	methyl esterase 16	24.0015	22.984	25.7033	104.353	102.271	103.832	7.79827e-36	7.27251e-34	310	24.2296	103.485	4.27102
AT4G16760	acyl-CoA oxidase 1	101.359	88.3548	94.3597	186.556	155.341	166.745	6.11619e-13	1.6856e-11	1049	94.6911	169.547	1.79053
AT4G16820	alpha/beta-Hydrolases superfamily protein	2.07207	1.22938	1.48508	9.83779	6.64612	8.20606	0.000325095	0.00277569	3385	1.59551	8.22999	5.15822
AT4G17170	RAB GTPase homolog B1C	51.5715	55.9099	47.8653	80.513	81.5389	77.5947	3.5079e-05	0.000365585	2773.5	51.7822	79.8822	1.54266
AT4G17230	SCARECROW-like 13	24.7497	20.3649	18.9062	44.7227	39.7775	45.0496	3.3602e-06	4.19263e-05	2317	21.3403	43.1833	2.02356
AT4G17260	Lactate/malate dehydrogenase family protein	38.0455	34.9036	38.555	100.249	100.783	109.805	1.4903e-22	7.3649e-21	585	37.168	103.612	2.78767
AT4G17530	RAB GTPase homolog 1C	68.3783	59.8119	62.3734	135.436	153.257	158.316	1.30368e-21	6.21936e-20	606	63.5212	149.003	2.34572
AT4G17650	Polyketide cyclase / dehydrase and lipid transport protein	30.9084	29.6654	32.9003	48.7665	42.3566	49.6271	0.00318925	0.0205211	4492.5	31.158	46.9167	1.50577
AT4G17660	Protein kinase superfamily protein	7.19469	6.62795	7.76811	20.7016	21.1287	16.3563	7.02362e-05	0.000691597	2936	7.19692	19.3955	2.69498
AT4G17670	Protein of unknown function (DUF581)	38.1606	31.162	35.2992	54.6812	52.4746	55.042	0.000587075	0.00469888	3611	34.874	54.0659	1.55032
AT4G17720	RNA-binding (RRM/RBD/RNP motifs) family protein	48.4058	48.213	47.237	73.0893	73.8017	79.5486	2.39029e-05	0.000257656	2682	47.9519	75.4799	1.57407
AT4G17840	unknown protein	27.6276	23.9996	23.5899	62.1048	61.4022	64.0854	3.33984e-12	8.61326e-11	1121	25.0724	62.5308	2.49401
AT4G17900	PLATZ transcription factor family protein	7.88538	6.94865	5.08355	27.582	27.874	24.7298	1.12164e-09	2.23941e-08	1448	6.63919	26.7286	4.02589
AT4G17940	Tetratricopeptide repeat (TPR)-like superfamily protein	11.3388	11.8127	10.7383	23.7193	25.2949	20.7664	0.000535293	0.00432513	3577.5	11.2966	23.2602	2.05904
AT4G18010	myo-inositol polyphosphate 5-phosphatase 2	2.7052	2.45875	2.97016	11.0449	9.72119	7.592	0.00119391	0.00876265	3938.5	2.71137	9.45269	3.48631
AT4G18310	unknown protein	25.4404	23.5185	23.0759	43.3346	46.3244	49.8504	4.6759e-06	5.71103e-05	2367	24.0116	46.5031	1.93669
AT4G18350	nine-cis-epoxycarotenoid dioxygenase 2	9.2092	10.6902	9.08184	47.3783	39.6783	44.5472	1.1168e-16	4.0921e-15	789	9.66042	43.8679	4.54099
AT4G18360	Aldolase-type TIM barrel family protein	94.6245	89.798	92.1321	140.626	141.552	137.382	3.64623e-07	5.24962e-06	2008	92.1849	139.853	1.5171
AT4G18380	F-box family protein	11.3964	12.0265	12.5089	23.659	23.0134	23.7808	0.00124234	0.00908577	3952.5	11.9773	23.4844	1.96075
AT4G18880	heat shock transcription factor A4A	39.542	40.1418	34.3853	76.8917	66.2628	72.9614	2.13429e-08	3.60622e-07	1711	38.0231	72.0386	1.8946
AT4G18950	Integrin-linked protein kinase family	48.9239	46.3956	44.7238	96.5069	86.7963	94.286	1.86717e-11	4.53612e-10	1190	46.6811	92.5297	1.98217
AT4G19110	Protein kinase superfamily protein	202.199	184.888	178.667	333.821	287.965	301.838	2.20127e-14	6.77009e-13	940	188.585	307.875	1.63256
AT4G19112	conserved peptide upstream open reading frame 25	195.811	179.97	172.726	325.432	278.542	294.637	3.59141e-14	1.08267e-12	959	182.836	299.537	1.63828
AT4G19200	proline-rich family protein	101.186	115.187	116.922	261.275	320.799	286.096	1.15091e-36	1.10175e-34	302	111.098	289.39	2.60481
AT4G19640	Ras-related small GTP-binding family protein	94.6245	90.279	81.7937	133.927	146.413	131.855	2.23617e-07	3.31187e-06	1952	88.8991	137.398	1.54555
AT4G19700	SBP (S-ribonuclease binding protein) family protein	8.8063	8.39183	8.11083	35.6092	32.1394	34.2198	3.14715e-12	8.13812e-11	1118	8.43632	33.9895	4.02895
AT4G19860	alpha/beta-Hydrolases superfamily protein	15.7132	15.5008	13.5371	32.169	29.7587	26.1254	0.000242349	0.00213022	3289	14.917	29.351	1.96762
AT4G19880	Glutathione S-transferase family protein	9.49699	14.5922	10.5098	24.3832	32.2386	25.0648	1.65568e-05	0.000184241	2598	11.533	27.2289	2.36096
AT4G20020	unknown protein	74.8247	89.5842	90.9898	143.161	164.963	151.17	2.73844e-12	7.11307e-11	1113	85.1329	153.098	1.79834
AT4G20260	plasma-membrane associated cation-binding protein 1	18.8789	18.2803	19.9344	53.112	53.1689	45.1054	5.38851e-11	1.24825e-09	1248	19.0312	50.4621	2.65155
AT4G20830	FAD-binding Berberine family protein	146.081	141.165	144.338	326.699	164.665	238.255	4.68133e-05	0.000476707	2839	143.861	243.206	1.69056
AT4G20860	FAD-binding Berberine family protein	41.6141	41.9057	36.4416	195.368	132.03	153.291	3.85683e-34	3.30863e-32	337	39.9871	160.23	4.00703
AT4G21120	amino acid transporter 1	68.7236	72.6401	71.7979	151.309	112.488	144.527	3.94437e-12	1.01092e-10	1128	71.0539	136.108	1.91556
AT4G21160	Calcium-dependent ARF-type GTPase activating protein family	10.6481	10.6902	9.19608	22.2708	27.2788	22.9435	6.61236e-05	0.000654221	2921.5	10.1781	24.1644	2.37414
AT4G21280	photosystem II subunit QA	34.0165	32.0173	33.4714	53.4741	61.799	54.8187	2.44657e-05	0.000263526	2684	33.1684	56.6973	1.70938
AT4G21580	oxidoreductase, zinc-binding dehydrogenase family protein	59.572	60.2929	69.7417	114.493	100.684	114.159	6.83478e-09	1.23728e-07	1597	63.2022	109.778	1.73694
AT4G21980	Ubiquitin-like superfamily protein	41.8443	47.5715	40.8397	92.8856	115.563	102.492	1.79486e-17	6.97572e-16	743	43.4185	103.647	2.38716
AT4G22150	plant UBX domain-containing protein 3	32.2898	30.681	30.844	52.6895	44.1421	48.0082	0.00117878	0.00866477	3933	31.2716	48.28	1.54389
AT4G22160	unknown protein	1.49649	1.06902	1.02813	4.76801	7.0429	5.30324	0.00719905	0.0412536	5043.5	1.19788	5.70472	4.76233
AT4G22240	Plastid-lipid associated protein PAP / fibrillin family protein	42.6501	36.8813	40.497	65.1225	65.4692	59.6754	8.403e-05	0.000815204	2980	40.0095	63.4224	1.58518
AT4G22530	S-adenosyl-L-methionine-dependent methyltransferases superfamily protein	10.0726	10.7971	9.76726	36.8766	36.4049	41.0303	2.37301e-12	6.20847e-11	1105	10.2123	38.1039	3.73117
AT4G22540	OSBP(oxysterol binding protein)-related protein 2A	19.5695	19.5631	20.7911	52.7499	43.3486	43.2074	2.13958e-08	3.61094e-07	1713	19.9746	46.4353	2.32472
AT4G22570	adenine phosphoribosyl transferase 3	76.609	71.8918	87.5626	277.571	258.306	252.267	3.40436e-57	6.03803e-55	163	78.6878	262.714	3.33869
AT4G22820	A20/AN1-like zinc finger family protein	82.1921	79.4284	88.2481	163.078	163.475	179.64	4.12754e-18	1.68303e-16	709	83.2895	168.731	2.02584
AT4G22950	AGAMOUS-like 19	35.6856	32.4449	29.7016	61.803	63.8821	52.4183	1.7068e-06	2.23274e-05	2210	32.6107	59.3678	1.8205
AT4G23010	UDP-galactose transporter 2	27.4549	31.9104	31.5294	51.241	44.4397	48.1757	0.000664474	0.00524719	3660.5	30.2982	47.9521	1.58267
AT4G23050	PAS domain-containing protein tyrosine kinase family protein	26.8218	28.7033	26.1603	47.0162	36.9008	46.4452	0.00119881	0.00879188	3942	27.2284	43.4541	1.59591
AT4G23100	glutamate-cysteine ligase	167.78	162.598	170.556	307.567	281.022	264.492	2.45564e-16	8.79711e-15	807	166.978	284.36	1.70298
AT4G23260	cysteine-rich RLK (RECEPTOR-like protein kinase) 18	42.3623	45.4335	37.6411	81.3579	86.2011	79.8277	3.7442e-10	7.93584e-09	1364	41.8123	82.4622	1.9722
AT4G23470	PLAC8 family protein	121.159	113.37	125.889	200.015	224.282	203.756	1.30992e-14	4.0764e-13	929	120.139	209.351	1.74257
AT4G23493	unknown protein	0.978477	0.748316	0.971014	3.68163	5.65416	5.30324	0.00753931	0.0428929	5079	0.899269	4.87967	5.42627
AT4G24000	cellulose synthase like G2	0.23023	0.267256	0.685422	6.75971	4.95979	4.0193	0.000274741	0.00238593	3328.5	0.394303	5.24626	13.3052
AT4G24040	trehalase 1	18.4184	25.2824	22.9045	53.8362	55.8472	53.6464	2.08793e-10	4.54533e-09	1328	22.2018	54.4433	2.45221
AT4G24160	alpha/beta-Hydrolases superfamily protein	37.585	36.3468	32.786	70.0716	66.9572	65.6485	7.19162e-08	1.13179e-06	1837	35.5726	67.5591	1.89919
AT4G24220	NAD(P)-binding Rossmann-fold superfamily protein	79.1415	89.3704	87.0486	156.922	131.732	150.333	1.61674e-10	3.58161e-09	1305	85.1868	146.329	1.71774
AT4G24380	unknown protein	16.6917	16.0888	15.6505	22.5122	35.4129	25.4555	0.00391184	0.0244893	4618	16.1436	27.7936	1.72164
AT4G24550	Clathrin adaptor complexes medium subunit family protein	47.5425	43.8834	50.607	76.0467	68.9411	70.0027	0.000132961	0.00124358	3091	47.3443	71.6635	1.51367
AT4G24920	secE/sec61-gamma protein transport protein	41.9594	47.1974	46.3231	65.6657	86.5979	70.9517	5.17228e-06	6.26175e-05	2388	45.16	74.4051	1.64759
AT4G25100	Fe superoxide dismutase 1	149.131	161.69	194.26	336.235	356.014	344.431	8.26474e-28	5.22831e-26	457	168.36	345.56	2.0525
AT4G25170	Uncharacterised conserved protein (UCP012943)	5.87086	6.09343	3.7127	38.2648	40.0751	48.3432	2.26448e-22	1.11337e-20	588	5.22567	42.2277	8.08082
AT4G25200	mitochondrion-localized small heat shock protein 23.6	48.2332	53.8788	61.0025	196.937	230.531	227.202	9.38614e-57	1.62487e-54	167	54.3715	218.223	4.01356
AT4G25380	stress-associated protein 10	0.115115	0.106902	0.342711	2.71595	7.0429	4.07512	0.000976783	0.00731765	3858.5	0.188243	4.61132	24.4967
AT4G25670	unknown protein	76.9544	72.3194	68.9991	119.985	111.893	109.47	9.72541e-07	1.31524e-05	2137	72.7576	113.783	1.56386
AT4G25672	conserved peptide upstream open reading frame 12	76.9544	72.3194	68.9991	119.985	111.893	109.47	9.72667e-07	1.31524e-05	2138	72.7576	113.783	1.56386
AT4G25690	unknown protein	43.5135	43.0816	41.6965	99.1021	93.6408	94.4534	6.81711e-15	2.17291e-13	906.5	42.7639	95.7321	2.23862
AT4G25692	conserved peptide upstream open reading frame 13	43.5135	43.0816	41.6965	99.1021	93.6408	94.4534	6.81711e-15	2.17291e-13	906.5	42.7639	95.7321	2.23862
AT4G25810	xyloglucan endotransglycosylase 6	25.3253	33.3001	25.4177	125.236	115.662	127.334	8.20918e-43	9.64746e-41	246	28.0144	122.744	4.38146
AT4G25930	Protein of unknown function (DUF295)	19.0515	11.9731	14.8508	78.1591	64.5765	76.6457	3.74879e-28	2.41914e-26	448	15.2918	73.1271	4.78211
AT4G26080	Protein phosphatase 2C family protein	11.051	8.65909	9.76726	31.0222	26.8821	33.0475	2.50905e-08	4.21235e-07	1722	9.8258	30.3173	3.08548
AT4G26200	1-amino-cyclopropane-1-carboxylate synthase 7	21.3538	20.3649	21.9906	164.526	99.5926	152.957	5.47088e-39	5.60862e-37	282	21.2364	139.025	6.54654
AT4G26270	phosphofructokinase 3	18.2457	19.4028	19.0205	33.9192	30.8499	32.3218	0.00159144	0.0112491	4090	18.8897	32.3637	1.7133
AT4G26470	Calcium-binding EF-hand family protein	8.00049	7.48316	9.48167	19.0117	23.4102	20.0965	9.07866e-05	0.000875464	2998	8.32178	20.8395	2.50421
AT4G26750	hydroxyproline-rich glycoprotein family protein	22.9079	27.2066	24.9037	36.2127	40.8687	41.0861	0.00241975	0.0161633	4328	25.0061	39.3892	1.57518
AT4G26940	Galactosyltransferase family protein	13.2958	16.7302	15.422	35.066	25.9893	28.9724	0.000202368	0.00181129	3230	15.1493	30.0092	1.9809
AT4G27320	Adenine nucleotide alpha hydrolases-like superfamily protein	25.9584	21.5943	26.3316	33.8589	38.8847	39.1881	0.00652643	0.0380708	4956	24.6281	37.3106	1.51496
AT4G27450	Aluminium induced protein with YGL and LRDR motifs	1.55405	0.90867	2.11338	6.45794	9.4236	3.68435	0.00407859	0.0253574	4648.5	1.52537	6.52196	4.27566
AT4G27585	SPFH/Band 7/PHB domain-containing membrane-associated protein family	112.007	105.299	111.667	331.769	352.443	328.41	7.60005e-66	1.69014e-63	130	109.657	337.54	3.07814
AT4G27652	unknown protein	2.93543	4.16919	2.74169	10.3206	18.3512	12.4487	1.47577e-05	0.000166075	2569	3.2821	13.7068	4.17623
AT4G28300	Protein of unknown function (DUF1421)	46.6216	42.0661	45.6948	77.797	103.858	79.6044	2.4403e-10	5.26485e-09	1340	44.7941	87.0865	1.94415
AT4G28480	DNAJ heat shock family protein	29.7572	29.8792	33.4143	48.5854	47.5148	45.1054	0.00206425	0.0140749	4240	31.0169	47.0685	1.51751
AT4G28510	prohibitin 1	118.281	124.167	130.23	195.971	201.268	200.407	3.74862e-11	8.81078e-10	1230	124.226	199.215	1.60365
AT4G28530	NAC domain containing protein 74	1.20871	0.748316	1.19949	8.50999	6.44773	6.92212	0.0001566	0.0014409	3142	1.05217	7.29328	6.93165
AT4G28730	Glutaredoxin family protein	16.2888	13.8439	19.6488	29.9962	32.3378	31.7078	0.000308595	0.00265442	3361	16.5938	31.3473	1.8891
AT4G28750	Photosystem I reaction centre subunit IV / PsaE protein	14.044	14.218	14.1083	29.9962	36.5041	32.3777	1.77058e-06	2.3074e-05	2218	14.1234	32.9593	2.33366
AT4G28840	unknown protein	7.77026	7.91077	9.59591	25.2886	32.0402	29.4748	3.24285e-09	6.07983e-08	1542	8.42565	28.9345	3.4341
AT4G29070	Phospholipase A2 family protein	18.4184	15.3405	18.5064	29.8151	26.8821	26.7953	0.00957869	0.0525564	5269	17.4218	27.8308	1.59748
AT4G29100	basic helix-loop-helix (bHLH) DNA-binding superfamily protein	89.9624	77.3973	85.7349	162.957	126.574	145.03	7.06932e-10	1.44638e-08	1413	84.3648	144.854	1.71699
AT4G29160	SNF7 family protein	43.6861	40.9971	43.2387	82.9875	101.477	89.8201	2.69942e-13	7.65101e-12	1020	42.6406	91.4283	2.14416
AT4G29350	profilin 2	181.191	200.335	215.28	304.308	317.228	337.118	3.15276e-14	9.58426e-13	951	198.935	319.551	1.60631
AT4G29650	Cytidine/deoxycytidylate deaminase family protein	1.43894	0.801768	0.971014	8.57034	6.74531	7.42453	8.8025e-05	0.000850536	2992	1.07057	7.58006	7.08038
AT4G29670	atypical CYS HIS rich thioredoxin 2	35.0525	26.7256	29.6445	48.8268	56.8392	54.9862	2.20379e-05	0.000239607	2659	30.4742	53.5507	1.75725
AT4G29780	unknown protein	7.13713	6.09343	5.76897	13.7608	14.4826	13.7326	0.00444743	0.0273158	4706	6.33318	13.992	2.20932
AT4G29950	Ypt/Rab-GAP domain of gyp1p superfamily protein	20.7207	18.0665	14.1083	36.6956	25.9893	27.4652	0.00249185	0.0165531	4351.5	17.6318	30.05	1.70431
AT4G30270	xyloglucan endotransglucosylase/hydrolase 24	407.507	442.095	428.731	1646.29	1874.8	1649.14	1.44582e-158	1.49281e-155	28	426.111	1723.41	4.04451
AT4G30280	xyloglucan endotransglucosylase/hydrolase 18	114.021	131.757	117.321	325.613	337.563	334.216	8.19869e-56	1.33912e-53	177	121.033	332.464	2.74688
AT4G30350	Double Clp-N motif-containing P-loop nucleoside triphosphate hydrolases superfamily protein	14.5045	12.9886	11.4808	42.9724	35.3137	34.3315	2.28886e-09	4.38798e-08	1508	12.9913	37.5392	2.88956
AT4G30390	unknown protein	14.1016	14.6456	13.6513	20.943	25.9893	26.4045	0.00684081	0.0395932	4995	14.1328	24.4456	1.7297
AT4G30430	tetraspanin9	42.2472	45.968	34.7852	67.7781	62.8901	70.9517	1.74509e-05	0.000193589	2604.5	41.0001	67.2067	1.63918
AT4G30470	NAD(P)-binding Rossmann-fold superfamily protein	11.7993	9.83502	10.7954	37.6612	47.0188	38.5741	2.12777e-13	6.0545e-12	1016	10.8099	41.0847	3.80066
AT4G30490	AFG1-like ATPase family protein	39.0815	35.545	37.584	87.2727	80.3486	85.4658	1.9472e-13	5.5626e-12	1012	37.4035	84.3624	2.25547
AT4G30670	Putative membrane lipoprotein	125.188	123.793	120.634	192.772	229.241	222.792	2.80626e-14	8.53989e-13	950	123.205	214.935	1.74453
AT4G31390	Protein kinase superfamily protein	20.6056	16.6768	18.9633	33.3157	28.7668	29.5865	0.00488068	0.0296243	4763	18.7486	30.5563	1.6298
AT4G31860	Protein phosphatase 2C family protein	26.4764	24.4806	25.0179	76.3485	58.5255	70.8401	7.63633e-15	2.42334e-13	911	25.325	68.5714	2.70766
AT4G32150	vesicle-associated membrane protein 711	35.8008	38.271	33.0716	56.5522	51.7802	56.4934	0.000527153	0.0042713	3568	35.7145	54.9419	1.53837
AT4G32260	ATPase, F0 complex, subunit B/B', bacterial/chloroplast	32.5775	24.5341	30.2157	49.37	45.0349	42.6492	0.00132687	0.00961156	3991	29.1091	45.6847	1.56943
AT4G32295	unknown protein	8.11561	7.32281	7.36829	16.3561	20.1367	18.7567	0.00037835	0.00318338	3436	7.60223	18.4165	2.42251
AT4G33070	Thiamine pyrophosphate dependent pyruvate decarboxylase family protein	29.1241	26.3514	34.4425	177.986	139.767	157.032	9.86248e-54	1.50065e-51	190	29.9727	158.261	5.28019
AT4G33150	lysine-ketoglutarate reductase/saccharopine dehydrogenase bifunctional enzyme	7.65515	7.42971	6.56863	22.0294	13.5898	17.5844	0.000450271	0.00371605	3502.5	7.21783	17.7345	2.45705
AT4G33540	metallo-beta-lactamase family protein	23.3108	25.0686	25.4748	42.0068	38.7856	35.0014	0.00284455	0.0185091	4443	24.6181	38.5979	1.56787
AT4G33565	RING/U-box superfamily protein	8.51851	7.0021	6.56863	18.046	18.252	14.3467	0.000915386	0.00691298	3827	7.36308	16.8816	2.29273
AT4G33650	dynamin-related protein 3A	104.121	94.2344	95.6164	220.596	216.941	206.882	2.0534e-26	1.19685e-24	496	97.9908	214.806	2.19211
AT4G33920	Protein phosphatase 2C family protein	50.4204	44.2041	41.6394	124.27	116.158	130.46	1.05236e-23	5.51155e-22	552	45.4213	123.629	2.72184
AT4G33940	RING/U-box superfamily protein	21.8143	23.6254	21.4766	39.6529	38.6864	41.2536	0.00016932	0.00154661	3164.5	22.3054	39.8643	1.7872
AT4G34000	abscisic acid responsive elements-binding factor 3	95.7757	105.887	105.955	156.318	164.07	165.294	4.15515e-09	7.67085e-08	1566	102.539	161.894	1.57885
AT4G34050	S-adenosyl-L-methionine-dependent methyltransferases superfamily protein	86.2211	68.3641	84.8781	254.334	318.22	261.422	3.06889e-47	3.96079e-45	224	79.8211	277.992	3.48269
AT4G34131	UDP-glucosyl transferase 73B3	50.4204	55.1616	48.7792	530.154	400.553	492.308	2.57526e-116	1.48902e-113	50	51.4537	474.338	9.21874
AT4G34135	UDP-glucosyltransferase 73B2	7.42492	6.41414	6.85422	243.47	192.638	213.469	4.15741e-130	2.93148e-127	41	6.89776	216.526	31.3908
AT4G34138	UDP-glucosyl transferase 73B1	11.1086	13.4697	12.1662	117.027	92.0537	99.4776	2.73736e-54	4.23193e-52	187	12.2482	102.853	8.3974
AT4G34140	D111/G-patch domain-containing protein	20.6056	24.9617	21.5337	36.5748	43.3486	37.1785	0.000281654	0.00243864	3338	22.367	39.034	1.74516
AT4G34150	Calcium-dependent lipid-binding (CaLB domain) family protein	62.6801	59.705	58.2037	104.353	134.41	110.866	1.01835e-11	2.52709e-10	1165	60.1963	116.543	1.93605
AT4G34230	cinnamyl alcohol dehydrogenase 5	442.099	471.439	460.204	783.402	770.751	822.281	3.55202e-39	3.68061e-37	279	457.914	792.145	1.7299
AT4G34320	Protein of unknown function (DUF677)	4.08658	4.32955	3.76982	17.3821	19.5416	15.6864	2.79288e-07	4.08407e-06	1977	4.06198	17.5367	4.31728
AT4G34920	PLC-like phosphodiesterases superfamily protein	3.56856	4.16919	3.65558	23.4779	14.185	20.3756	7.57949e-09	1.36271e-07	1607	3.79778	19.3462	5.09407
AT4G35090	catalase 2	14.9649	15.0198	16.2788	28.6684	26.6837	24.5065	0.00313097	0.020173	4486	15.4212	26.6195	1.72617
AT4G35750	SEC14 cytosolic factor family protein / phosphoglyceride transfer family protein	53.2982	51.6873	44.4382	94.1531	85.2092	87.3638	1.42152e-08	2.46232e-07	1669	49.8079	88.9087	1.78503
AT4G35860	GTP-binding 2	37.1246	34.2622	35.3563	54.4398	69.933	59.3404	9.59097e-06	0.000110866	2501	35.581	61.2378	1.72108
AT4G36040	Chaperone DnaJ-domain superfamily protein	0.0575575	0.106902	0.171355	3.37985	4.7614	4.18677	0.000488374	0.00400392	3525	0.111938	4.10934	36.7107
AT4G36580	AAA-type ATPase family protein	25.4404	22.0219	25.8176	60.6563	46.2252	60.9035	1.2138e-09	2.41673e-08	1452	24.4266	55.9283	2.28965
AT4G36640	Sec14p-like phosphatidylinositol transfer family protein	17.9004	18.2803	17.1355	35.1263	38.8847	32.266	3.19722e-05	0.000335993	2750.5	17.7721	35.4257	1.99333
AT4G36760	aminopeptidase P1	75.4579	61.8965	65.2293	159.819	162.483	155.134	1.16576e-23	6.07246e-22	555	67.5279	159.145	2.35673
AT4G36920	Integrase-type DNA-binding superfamily protein	19.7998	15.0198	20.4484	31.4447	31.6435	29.6981	0.00224918	0.0151606	4289	18.4227	30.9288	1.67884
AT4G36930	basic helix-loop-helix (bHLH) DNA-binding superfamily protein	15.8283	15.7681	16.5644	34.5831	36.2065	30.5355	1.69358e-05	0.00018824	2601	16.0536	33.775	2.10389
AT4G36950	mitogen-activated protein kinase kinase kinase 21	0.518017	0.748316	0.74254	7.54432	7.63808	9.21089	1.04974e-05	0.000120764	2512.5	0.669625	8.13109	12.1428
AT4G37180	Homeodomain-like superfamily protein	5.52552	5.23822	3.76982	13.3987	11.3083	15.8539	0.00101676	0.00756808	3883	4.84452	13.5203	2.79085
AT4G37260	myb domain protein 73	14.2167	13.3628	14.2796	32.6518	21.5255	30.0331	0.000230569	0.00203535	3275	13.953	28.0701	2.01176
AT4G37370	cytochrome P450, family 81, subfamily D, polypeptide 8	38.4484	40.2487	43.2387	275.337	202.161	249.81	3.38249e-66	8.01538e-64	122	40.6453	242.436	5.96468
AT4G37910	mitochondrial heat shock protein 70-1	822.266	805.082	818.451	1804.42	1643.08	1669.68	7.59847e-81	2.46822e-78	89	815.266	1705.73	2.09223
AT4G37980	elicitor-activated gene 3-1	2.12963	2.99327	2.62745	8.81176	8.72923	9.26671	0.00187918	0.013	4179	2.58345	8.9359	3.4589
AT4G38060	unknown protein	0.978477	1.28283	1.42796	12.3123	6.84451	8.31771	3.39782e-05	0.000355266	2764.5	1.22976	9.15818	7.44715
AT4G38420	SKU5 similar 9	7.36736	11.492	8.56777	18.1064	14.7802	17.8077	0.00877918	0.048837	5197	9.14238	16.8981	1.84832
AT4G38460	geranylgeranyl reductase	13.3533	12.2938	11.5951	23.2365	26.5845	28.0792	0.000165928	0.00152044	3155	12.4141	25.9667	2.09172
AT4G38540	FAD/NAD(P)-binding oxidoreductase family protein	10.6481	9.83502	11.5951	36.2731	34.9169	29.6423	1.60296e-09	3.14394e-08	1474	10.6927	33.6108	3.14333
AT4G38970	fructose-bisphosphate aldolase 2	18.476	14.0577	17.2498	35.4281	24.303	23.725	0.00533441	0.0320087	4818	16.5945	27.8187	1.67638
AT4G39090	Papain family cysteine protease	137.735	159.285	141.197	254.938	202.26	231.947	1.96328e-09	3.78643e-08	1499	146.072	229.715	1.57261
AT4G39235	unknown protein	16.9795	20.0442	19.0205	50.7582	67.8499	60.4569	3.59086e-16	1.26909e-14	818	18.6814	59.6883	3.19507
AT4G39670	Glycolipid transfer protein (GLTP) family protein	1.32382	1.33628	1.5422	9.05318	6.34853	6.58718	0.00053376	0.00431757	3573.5	1.40077	7.32963	5.23258
AT4G39740	Thioredoxin superfamily protein	41.2687	40.7832	37.2413	170.26	159.904	160.604	2.87467e-49	3.84754e-47	216	39.7644	163.589	4.11396
AT4G39955	alpha/beta-Hydrolases superfamily protein	21.7567	23.5185	25.2464	49.1889	64.9732	52.1392	6.14668e-10	1.2711e-08	1398	23.5072	55.4338	2.35816
AT4G40030	Histone superfamily protein	318.696	302.587	324.547	445.718	609.856	512.739	3.55609e-11	8.39923e-10	1224	315.277	522.771	1.65813
AT5G01040	laccase 8	0.518017	1.22938	1.14237	5.06978	4.7614	5.35906	0.00753931	0.0428929	5079	0.963255	5.06341	5.25657
AT5G01320	Thiamine pyrophosphate dependent pyruvate decarboxylase family protein	4.43193	4.11574	4.28389	11.9502	9.3244	11.3322	0.00453646	0.0277976	4718	4.27718	10.8689	2.54114
AT5G01370	ALC-interacting protein 1	13.9865	17.2113	13.5942	47.1369	50.4907	52.4741	2.17499e-14	6.69638e-13	939	14.9306	50.0339	3.35109
AT5G01380	Homeodomain-like superfamily protein	22.2172	25.4962	16.5644	58.4835	56.5416	64.6995	9.05335e-14	2.64376e-12	990	21.4259	59.9082	2.79606
AT5G01520	RING/U-box superfamily protein	3.91391	3.42088	3.82694	10.0792	11.4075	12.2812	0.000824701	0.00633593	3762	3.72057	11.256	3.02533
AT5G01530	light harvesting complex photosystem II	30.6781	28.436	31.9864	66.8125	59.8151	62.8573	4.81614e-09	8.84591e-08	1574	30.3668	63.1616	2.07995
AT5G01600	ferretin 1	5.12262	8.23148	5.14066	247.876	157.721	160.772	2.18847e-75	6.26424e-73	101	6.16492	188.79	30.6232
AT5G01750	Protein of unknown function (DUF567)	25.498	22.396	26.1603	89.8679	91.7561	77.2598	5.52584e-25	3.0429e-23	525	24.6848	86.2946	3.49587
AT5G01800	saposin B domain-containing protein	53.8163	60.7205	61.8593	96.2051	108.52	103.609	1.25883e-08	2.19366e-07	1659	58.7987	102.778	1.74796
AT5G01820	serine/threonine protein kinase 1	2.01451	2.24495	2.57033	12.1313	8.72923	8.93177	0.000191218	0.00172216	3210	2.2766	9.93075	4.3621
AT5G02370	ATP binding microtubule motor family protein	71.9469	78.6801	82.2506	123.304	135.402	128.227	5.96753e-09	1.08846e-07	1585	77.6259	128.978	1.66153
AT5G02380	metallothionein 2B	188.098	172.861	195.117	407.936	422.376	386.801	2.32811e-41	2.62913e-39	256	185.359	405.704	2.18875
AT5G03030	Chaperone DnaJ-domain superfamily protein	23.1381	22.6098	20.5627	42.6707	55.4504	50.7436	1.51372e-08	2.61264e-07	1675	22.1035	49.6216	2.24496
AT5G03210	unknown protein	0.0575575	0.267256	0.285592	4.10411	4.26542	3.23777	0.00341851	0.0218022	4530.5	0.203469	3.8691	19.0157
AT5G03240	polyubiquitin 3	164.039	163.935	159.475	447.77	489.63	456.357	2.78307e-74	7.73641e-72	104	162.483	464.586	2.85929
AT5G03380	Heavy metal transport/detoxification superfamily protein	14.2167	13.6301	15.0222	26.2542	27.2788	25.7347	0.00143079	0.0102695	4026	14.2896	26.4226	1.84907
AT5G03610	GDSL-like Lipase/Acylhydrolase superfamily protein	40.3478	45.1662	36.4987	87.3934	73.8017	86.1916	7.3344e-11	1.68017e-09	1262	40.6709	82.4622	2.02755
AT5G03680	Duplicated homeodomain-like superfamily protein	7.54003	7.26936	8.3393	15.8732	16.1689	17.0262	0.00294566	0.0191239	4452.5	7.71623	16.3561	2.1197
AT5G03700	D-mannose binding lectin protein with Apple-like carbohydrate-binding domain	8.00049	10.5299	9.13896	23.0554	19.3432	24.4507	7.82138e-05	0.00076339	2962	9.22311	22.2831	2.41601
AT5G03905	Iron-sulphur cluster biosynthesis family protein	16.4039	15.0198	14.3367	25.2282	28.866	26.4045	0.00313097	0.020173	4486	15.2535	26.8329	1.75913
AT5G04340	zinc finger of Arabidopsis thaliana 6	0.575575	1.81734	0.74254	11.1052	13.193	10.6065	6.68742e-08	1.05936e-06	1825	1.04515	11.6349	11.1323
AT5G04740	ACT domain-containing protein	36.6641	37.3089	39.4689	45.2659	68.1475	59.2288	0.000726375	0.00567094	3703	37.814	57.5474	1.52186
AT5G04750	F1F0-ATPase inhibitor protein, putative	20.2027	20.3114	21.7621	30.9015	36.2065	34.6106	0.0022301	0.0150629	4279	20.7588	33.9062	1.63334
AT5G04830	Nuclear transport factor 2 (NTF2) family protein	29.8148	29.0774	34.2711	68.3817	68.6435	71.0076	2.94961e-11	7.04737e-10	1210	31.0544	69.3442	2.23299
AT5G05100	Single-stranded nucleic acid binding R3H protein	31.1386	29.3981	27.2455	41.705	47.9116	50.9111	0.000700094	0.00550141	3679	29.2608	46.8425	1.60087
AT5G05110	Cystatin/monellin family protein	15.3103	19.8838	16.5644	29.6341	37	28.9166	0.000490966	0.00401978	3530.5	17.2528	31.8502	1.84609
AT5G05140	Transcription elongation factor (TFIIS) family protein	20.548	19.3493	20.1628	40.0754	31.2467	30.9821	0.00121038	0.00886995	3945	20.0201	34.1014	1.70336
AT5G05190	Protein of unknown function (DUF3133)	4.66216	4.91751	4.22677	24.6247	19.244	26.9628	2.43839e-10	5.26485e-09	1338	4.60214	23.6105	5.13032
AT5G05340	Peroxidase superfamily protein	99.3442	100.862	97.5013	395.684	357.204	320.092	9.06398e-64	1.9127e-61	137	99.236	357.66	3.60414
AT5G05365	Heavy metal transport/detoxification superfamily protein	29.2968	34.6364	32.9003	64.7604	85.7052	62.02	5.45349e-11	1.26128e-09	1250	32.2778	70.8285	2.19434
AT5G05410	DRE-binding protein 2A	0.518017	0.748316	0.399829	6.45794	9.5228	11.2205	1.62563e-06	2.13332e-05	2202.5	0.555388	9.06709	16.3257
AT5G06320	NDR1/HIN1-like 3	52.1471	51.5269	44.3811	178.167	167.938	178.97	7.82145e-45	9.62205e-43	235	49.3517	175.025	3.54649
AT5G06370	NC domain-containing protein-related	42.7077	39.3935	40.3257	91.2561	79.6542	87.2522	4.09441e-12	1.04659e-10	1131	40.8089	86.0542	2.10871
AT5G06720	peroxidase 2	79.4293	75.9007	76.2532	176.175	183.215	163.005	2.58662e-23	1.32587e-21	564	77.1944	174.131	2.25575
AT5G06730	Peroxidase superfamily protein	43.2257	45.4335	48.2651	92.8253	73.5041	83.3446	1.30402e-08	2.26557e-07	1664	45.6414	83.2246	1.82344
AT5G07100	WRKY DNA-binding protein 26	2.53253	2.77946	2.34186	13.9419	14.185	13.7326	1.16545e-06	1.56059e-05	2159	2.55128	13.9532	5.46908
AT5G07220	BCL-2-associated athanogene 3	5.35285	5.07786	6.62575	21.0637	17.9544	19.8174	1.40038e-06	1.85967e-05	2177	5.68548	19.6118	3.44946
AT5G07440	glutamate dehydrogenase 2	238.864	230.695	225.39	774.892	650.923	686.685	7.56957e-73	1.98942e-70	110	231.649	704.167	3.03979
AT5G07580	Integrase-type DNA-binding superfamily protein	2.99299	3.58123	1.25661	10.7431	9.91958	11.3322	0.000182313	0.00165173	3189.5	2.61028	10.665	4.08576
AT5G07770	Actin-binding FH2 protein	13.6411	15.0198	17.0784	29.8755	32.2386	23.1109	0.000833902	0.00639472	3770	15.2464	28.4084	1.86328
AT5G07860	HXXXD-type acyl-transferase family protein	14.3318	13.737	13.7084	32.5914	22.1207	26.7953	0.000557331	0.00448689	3590.5	13.9257	27.1691	1.951
AT5G07870	HXXXD-type acyl-transferase family protein	5.98598	6.6814	8.28218	25.3489	18.9464	25.2881	3.8946e-07	5.58219e-06	2017	6.98319	23.1945	3.32147
AT5G08050	Protein of unknown function (DUF1118)	6.21621	7.85732	9.02472	15.8129	19.0456	15.6864	0.00212042	0.0144103	4254	7.69942	16.8483	2.18826
AT5G08141	basic leucine-zipper 75	1.38138	0.748316	1.5422	28.9702	37.1984	25.623	8.85494e-23	4.42135e-21	579	1.22397	30.5972	24.9984
AT5G08150	suppressor of phytochrome b 5	1.49649	1.55008	1.37084	6.88042	7.1421	6.08477	0.00154442	0.0109811	4066	1.47247	6.70243	4.55181
AT5G08350	GRAM domain-containing protein / ABA-responsive protein-related	7.02201	6.14689	4.96931	15.8732	23.4102	18.4218	4.724e-06	5.76249e-05	2370	6.04607	19.2351	3.18142
AT5G08660	Protein of unknown function (DUF668)	29.3543	30.3068	29.0733	80.0301	79.6542	76.9248	1.72302e-16	6.24999e-15	797	29.5781	78.8697	2.66649
AT5G08790	NAC (No Apical Meristem) domain transcriptional regulator superfamily protein	205.768	205.199	193.061	548.08	487.448	549.527	1.29673e-61	2.60337e-59	144	201.343	528.352	2.62414
AT5G09420	translocon at the outer membrane of chloroplasts 64-V	49.7872	48.1061	47.1799	194.04	177.957	190.805	3.36588e-52	4.88983e-50	199	48.3577	187.601	3.87944
AT5G09620	Octicosapeptide/Phox/Bem1p family protein	31.4264	27.2066	32.7289	51.9653	53.1689	43.0958	0.000365803	0.00308679	3426	30.454	49.41	1.62245
AT5G10695	unknown protein	3.05055	3.90194	2.74169	39.2908	51.7802	47.1709	6.29151e-30	4.40406e-28	413	3.23139	46.0806	14.2603
AT5G10830	S-adenosyl-L-methionine-dependent methyltransferases superfamily protein	7.42492	8.39183	5.71185	17.2614	17.756	20.7664	0.00014973	0.00138385	3128	7.1762	18.5946	2.59115
AT5G11090	serine-rich protein-related	92.4949	81.4596	85.6206	217.699	221.802	222.568	7.31614e-36	6.84497e-34	309	86.525	220.69	2.55059
AT5G11110	sucrose phosphate synthase 2F	130.655	125.076	132.572	222.467	175.279	195.382	3.16508e-08	5.25573e-07	1741	129.434	197.709	1.52749
AT5G11330	FAD/NAD(P)-binding oxidoreductase family protein	23.0806	24.1065	22.9616	31.9275	35.9089	40.4721	0.00541279	0.0324187	4825	23.3829	36.1028	1.54399
AT5G11520	aspartate aminotransferase 3	72.5224	73.9764	67.4569	233.029	227.059	214.307	2.66712e-48	3.50484e-46	220	71.3186	224.798	3.15203
AT5G11680	unknown protein	35.1101	41.5316	38.7263	66.3296	77.9679	72.4031	4.47577e-08	7.29423e-07	1773	38.456	72.2336	1.87834
AT5G11740	arabinogalactan protein 15	1313.35	1484.29	1455.61	1773.52	2477.12	2292.56	8.76023e-08	1.36307e-06	1858	1417.75	2181.07	1.5384
AT5G11970	Protein of unknown function (DUF3511)	19.3393	26.7256	23.6471	34.5831	41.2654	37.6251	0.00183094	0.0127091	4162	23.2373	37.8246	1.62775
AT5G12020	17.6 kDa class II heat shock protein	47.4274	76.9162	60.717	162.897	227.258	220.726	1.66071e-27	1.03028e-25	466	61.6869	203.627	3.30098
AT5G12030	heat shock protein 17.6A	34.5921	41.7454	44.3811	252.523	372.778	334.997	8.96166e-72	2.31323e-69	112	40.2395	320.099	7.95486
AT5G12140	cystatin-1	150.743	168.264	170.213	352.652	453.126	385.238	1.01987e-31	7.80012e-30	378	163.073	397.005	2.43452
AT5G12880	proline-rich family protein	15.7708	14.4853	15.0793	42.4896	64.7749	49.7388	1.00646e-15	3.46389e-14	840	15.1118	52.3344	3.46316
AT5G12890	UDP-Glycosyltransferase superfamily protein	24.1741	20.5787	21.0196	49.37	38.0912	42.5375	5.70525e-06	6.85247e-05	2406.5	21.9242	43.3329	1.97649
AT5G13080	WRKY DNA-binding protein 75	3.39589	3.74158	2.28474	24.6247	28.1716	25.9579	4.18138e-15	1.35672e-13	891	3.14074	26.2514	8.35835
AT5G13170	senescence-associated gene 29	2.82032	4.81061	3.42711	89.204	71.2226	77.9297	1.13916e-56	1.9603e-54	168	3.68601	79.4521	21.555
AT5G13180	NAC domain containing protein 83	44.3768	46.9836	42.2677	189.574	201.963	192.703	9.26441e-61	1.822e-58	147	44.5427	194.746	4.37213
AT5G13190	unknown protein	32.6927	34.476	34.8423	44.2399	65.1716	56.94	0.000111669	0.00106126	3042	34.0036	55.4505	1.63072
AT5G13200	GRAM domain family protein	13.8714	14.1646	14.2225	70.7355	65.5684	71.2867	2.28264e-27	1.40109e-25	471	14.0861	69.1969	4.91241
AT5G13210	Uncharacterised conserved protein UCP015417, vWA	82.3072	61.4154	68.0852	253.127	202.558	226.42	6.35423e-41	7.03834e-39	261	70.6026	227.368	3.2204
AT5G13330	related to AP2 6l	112.928	102.252	110.867	188.427	206.426	189.074	4.3658e-15	1.41339e-13	893	108.682	194.643	1.79093
AT5G13360	Auxin-responsive GH3 family protein	35.6856	29.3981	33.3001	52.5084	48.0108	47.6175	0.0022002	0.0149018	4268	32.7946	49.3789	1.5057
AT5G13370	Auxin-responsive GH3 family protein	135.778	130.848	129.488	248.48	218.826	247.41	1.8782e-17	7.28842e-16	745	132.038	238.238	1.80432
AT5G13630	magnesium-chelatase subunit chlH, chloroplast, putative / Mg-protoporphyrin IX chelatase, putative (CHLH)	43.053	37.9503	44.5524	176.054	107.131	132.525	6.41521e-22	3.11181e-20	596	41.8519	138.57	3.31097
AT5G13810	Glutaredoxin family protein	27.4549	31.75	26.6172	44.9038	45.2333	49.2922	0.000501455	0.00409059	3544	28.6074	46.4764	1.62463
AT5G13860	ELCH-like	11.8568	10.7437	9.31031	19.3738	19.5416	19.1475	0.008054	0.0454147	5127	10.6369	19.3543	1.81953
AT5G14000	NAC domain containing protein 84	8.86385	6.09343	5.48338	27.8838	27.6756	19.3708	2.7182e-08	4.54501e-07	1728.5	6.81355	24.9767	3.66574
AT5G14105	unknown protein	69.1265	75.3662	79.2233	270.268	324.37	300.666	5.14638e-69	1.2826e-66	116	74.572	298.434	4.00196
AT5G14490	NAC domain containing protein 85	5.29529	4.86406	4.96931	14.3644	12.8955	13.1744	0.00101676	0.00756808	3883	5.04288	13.4781	2.67269
AT5G14540	Protein of unknown function (DUF1421)	101.531	93.3258	97.9011	152.818	166.748	152.622	1.68031e-09	3.28672e-08	1478	97.5861	157.396	1.61289
AT5G14730	unknown protein	42.4199	42.8144	35.0708	450.607	472.172	501.295	2.72842e-210	6.06758e-207	13	40.1017	474.691	11.8372
AT5G14780	formate dehydrogenase	94.567	89.6911	88.8193	266.224	252.453	240.879	1.08281e-44	1.32085e-42	237	91.0258	253.185	2.78147
AT5G15090	voltage dependent anion channel 3	1144.99	1067.15	1137.74	4956.92	4961.87	5343.88	0	0	2	1116.63	5087.56	4.55617
AT5G15870	glycosyl hydrolase family 81 protein	20.4905	15.9819	16.5644	30.4187	27.7748	29.0282	0.00511138	0.0308561	4788	17.6789	29.0739	1.64455
AT5G15940	NAD(P)-binding Rossmann-fold superfamily protein	30.1601	28.9705	33.5857	42.7914	51.5818	48.0641	0.00168921	0.0118618	4117	30.9054	47.4791	1.53627
AT5G16080	carboxyesterase 17	0.863362	0.855219	1.25661	8.08751	6.15014	5.30324	0.000488475	0.00400392	3526.5	0.991729	6.51363	6.56795
AT5G16230	Plant stearoyl-acyl-carrier-protein desaturase family protein	1.78428	2.13805	1.82779	11.1052	9.72119	9.93659	4.12937e-05	0.000424689	2810.5	1.91671	10.2543	5.34998
AT5G16370	acyl activating enzyme 5	2.99299	3.15362	2.28474	11.1052	10.0188	9.54583	0.000294296	0.00254276	3346	2.81045	10.2233	3.6376
AT5G16450	Ribonuclease E inhibitor RraA/Dimethylmenaquinone methyltransferase	7.77026	7.75042	6.7971	28.7891	27.5764	30.5355	2.50431e-10	5.3949e-09	1342	7.43926	28.967	3.8938
AT5G16930	AAA-type ATPase family protein	50.0175	53.4512	51.8636	87.5141	77.1743	80.051	1.2768e-05	0.00014521	2542	51.7774	81.5798	1.57559
AT5G16970	alkenal reductase	347.935	414.086	357.79	946.48	1019.44	1057.02	5.07213e-73	1.34528e-70	109	373.271	1007.64	2.6995
AT5G16980	Zinc-binding dehydrogenase family protein	58.4209	71.0366	65.7434	158.913	165.459	171.211	1.88668e-27	1.16299e-25	469	65.0669	165.194	2.53884
AT5G17000	Zinc-binding dehydrogenase family protein	98.7686	105.299	98.0153	199.351	210.692	221.731	2.44318e-23	1.2568e-21	562	100.694	210.591	2.09139
AT5G17170	rubredoxin family protein	2.64764	2.56566	3.99829	14.0023	14.5818	13.0069	3.39404e-06	4.22938e-05	2319.5	3.07053	13.8636	4.51506
AT5G17230	PHYTOENE SYNTHASE	22.6777	19.9373	21.8193	45.628	40.1743	39.4114	1.61155e-05	0.000179537	2595	21.4781	41.7379	1.94328
AT5G17330	glutamate decarboxylase	406.126	359.833	377.382	713.692	658.462	663.742	1.52931e-32	1.21447e-30	364	381.114	678.632	1.78066
AT5G17380	Thiamine pyrophosphate dependent pyruvate decarboxylase family protein	38.1606	34.4226	36.613	75.0207	57.6328	66.8208	3.32538e-07	4.81426e-06	1995	36.3987	66.4914	1.82675
AT5G17650	glycine/proline-rich protein	10.7633	12.0265	10.624	33.6175	34.3217	36.2295	1.9287e-09	3.7247e-08	1497	11.1379	34.7229	3.11753
AT5G17820	Peroxidase superfamily protein	17.037	17.4251	19.4774	60.9581	48.5067	50.7994	2.28907e-13	6.50708e-12	1017	17.9798	53.4214	2.97118
AT5G17970	Disease resistance protein (TIR-NBS-LRR class) family	9.38187	14.218	11.6522	26.4956	17.756	23.2784	0.0019958	0.0136856	4215	11.7507	22.51	1.91564
AT5G18270	Arabidopsis NAC domain containing protein 87	21.8718	27.6877	20.7911	100.249	95.3272	91.6623	6.99538e-32	5.42189e-30	373	23.4502	95.7461	4.08295
AT5G18310	unknown protein	57.2121	53.3977	52.4919	75.2018	103.56	89.9317	1.10846e-06	1.48841e-05	2153	54.3673	89.5646	1.6474
AT5G18630	alpha/beta-Hydrolases superfamily protein	51.3988	57.46	54.6624	94.5756	80.4478	87.308	2.39856e-06	3.06418e-05	2263	54.5071	87.4438	1.60426
AT5G18650	CHY-type/CTCHY-type/RING-type Zinc finger protein	73.5585	57.9411	67.9139	213.233	177.461	177.519	1.30227e-32	1.0429e-30	361	66.4711	189.404	2.84942
AT5G18670	beta-amylase 3	32.002	28.7567	28.6735	53.0516	46.622	52.4741	8.15678e-05	0.000792913	2974	29.8107	50.7159	1.70126
AT5G18680	tubby like protein 11	93.128	93.9137	103.67	165.734	169.823	160.772	8.62771e-12	2.14838e-10	1161	96.9039	165.443	1.70729
AT5G18690	arabinogalactan protein 25	3.16566	3.42088	4.79795	10.9242	17.1609	9.65747	0.000142117	0.0013228	3105	3.79483	12.5808	3.31526
AT5G18780	F-box/RNI-like superfamily protein	14.7347	13.6835	16.5072	42.3689	44.0429	38.3508	6.7022e-10	1.37712e-08	1407	14.9752	41.5875	2.7771
AT5G18850	unknown protein	9.15164	11.0109	10.6812	25.9525	34.8177	27.0186	1.6765e-07	2.52173e-06	1922	10.2812	29.2629	2.84624
AT5G18860	inosine-uridine preferring nucleoside hydrolase family protein	9.89989	10.4764	8.73913	43.0328	38.7856	35.8945	6.22504e-14	1.8477e-12	974	9.70515	39.2376	4.04297
AT5G19440	NAD(P)-binding Rossmann-fold superfamily protein	494.764	457.863	494.76	1074.61	990.47	1098.38	8.51929e-64	1.81098e-61	136	482.462	1054.49	2.18564
AT5G19550	aspartate aminotransferase 2	270.348	267.256	299.072	633.36	652.708	645.543	1.20837e-68	2.96052e-66	118	278.892	643.871	2.30867
AT5G19855	Chaperonin-like RbcX protein	6.67667	6.73485	6.56863	18.7703	20.1367	17.8077	2.93205e-05	0.000310724	2727.5	6.66005	18.9049	2.83855
AT5G19860	Protein of unknown function, DUF538	26.8793	31.4827	27.4169	57.035	66.5604	59.9545	3.33353e-09	6.2377e-08	1544.5	28.593	61.1833	2.1398
AT5G19875	unknown protein	12.0295	10.423	10.5098	65.1829	98.8982	75.5293	1.39374e-36	1.3298e-34	303	10.9874	79.8701	7.26923
AT5G19880	Peroxidase superfamily protein	1.03603	1.12247	1.02813	19.0117	10.3164	15.4073	1.31584e-10	2.93752e-09	1295	1.06221	14.9118	14.0384
AT5G19940	Plastid-lipid associated protein PAP / fibrillin family protein	21.066	19.4562	19.5916	28.5477	31.4451	33.1592	0.00946942	0.0521251	5250.5	20.038	31.0506	1.54959
AT5G20230	blue-copper-binding protein	14.3894	16.6233	10.9668	76.952	73.0081	80.4976	1.52418e-32	1.21389e-30	363	13.9931	76.8192	5.48978
AT5G20250	Raffinose synthase family protein	4.02902	3.47433	3.7127	15.0283	9.22521	12.1695	0.000346308	0.00294117	3403.5	3.73868	12.141	3.2474
AT5G20280	sucrose phosphate synthase 1F	81.0985	72.4263	78.4808	142.98	103.164	120.356	1.40631e-06	1.86669e-05	2178	77.3352	122.166	1.5797
AT5G20400	2-oxoglutarate (2OG) and Fe(II)-dependent oxygenase superfamily protein	3.91391	3.26052	2.4561	16.8389	18.748	18.2543	2.00197e-08	3.39654e-07	1702.5	3.21018	17.9471	5.59068
AT5G20830	sucrose synthase 1	84.7246	82.3683	98.2438	249.204	205.732	225.583	4.92027e-32	3.82999e-30	371	88.4456	226.84	2.56474
AT5G20910	RING/U-box superfamily protein	15.7708	14.806	13.9369	30.3583	33.8258	34.7222	7.98613e-06	9.36628e-05	2465	14.8379	32.9688	2.22193
AT5G21020	unknown protein	19.9149	19.2959	18.6777	38.6873	38.0912	31.8752	0.000128776	0.00120834	3080.5	19.2962	36.2179	1.87695
AT5G21280	hydroxyproline-rich glycoprotein family protein	0.46046	0.427609	0.74254	6.45794	4.6622	6.75465	0.000402591	0.00336287	3460	0.543537	5.95826	10.962
AT5G21940	unknown protein	2.64764	2.67256	1.14237	19.4342	23.0134	18.1427	2.73705e-12	7.11307e-11	1112	2.15419	20.1967	9.37556
AT5G21990	Tetratricopeptide repeat (TPR)-like superfamily protein	64.2917	64.0345	63.5729	96.2655	94.236	97.8029	2.74293e-05	0.000292074	2715	63.9664	96.1014	1.50237
AT5G22060	DNAJ homologue 2	165.075	175.427	177.353	264.775	280.526	274.317	1.28776e-13	3.73787e-12	996	172.618	273.206	1.58272
AT5G22140	FAD/NAD(P)-binding oxidoreductase family protein	72.9829	76.3283	72.9403	113.165	117.944	132.693	4.96198e-08	8.01249e-07	1789	74.0838	121.267	1.63689
AT5G22200	Late embryogenesis abundant (LEA) hydroxyproline-rich glycoprotein family	7.19469	7.85732	9.8815	18.7099	21.0295	19.5382	0.000266896	0.00232478	3319	8.31117	19.7592	2.37743
AT5G22220	E2F transcription factor 1	25.8433	23.0375	22.2191	33.2553	41.1663	34.8339	0.00568063	0.033804	4857.5	23.7	36.4185	1.53665
AT5G22300	nitrilase 4	34.0165	30.1999	31.0725	73.5118	52.3754	57.7774	2.1338e-07	3.16674e-06	1948	31.763	61.2215	1.92745
AT5G22630	arogenate dehydratase 5	9.38187	7.96423	8.28218	16.1147	16.9625	19.2033	0.00433917	0.0267417	4690.5	8.54276	17.4268	2.03995
AT5G23050	acyl-activating enzyme 17	18.0155	18.1199	16.2788	32.9536	24.5014	29.419	0.00511138	0.0308561	4788	17.4714	28.958	1.65745
AT5G24316	proline-rich family protein	2.93543	1.60354	2.22762	7.72538	7.53888	6.36388	0.00813263	0.0457407	5138	2.25553	7.20938	3.19631
AT5G24430	Calcium-dependent protein kinase (CDPK) family protein	34.1316	32.3914	33.0145	52.4481	51.0858	53.0882	0.000563602	0.00452855	3598	33.1792	52.2074	1.5735
AT5G24530	2-oxoglutarate (2OG) and Fe(II)-dependent oxygenase superfamily protein	0.92092	2.1915	0.913896	8.44964	10.9115	5.97312	0.000103779	0.000992477	3023	1.3421	8.44476	6.29218
AT5G24570	unknown protein	14.9649	12.4541	15.0222	177.08	273.284	205.319	7.3843e-77	2.17837e-74	98	14.1471	218.561	15.4492
AT5G24640	unknown protein	0.46046	1.28283	0.399829	50.4564	62.295	49.1247	1.20025e-45	1.50213e-43	231	0.714373	53.9587	75.533
AT5G25110	CBL-interacting protein kinase 25	9.15164	7.37626	7.02557	20.7016	15.5737	17.3611	0.000902178	0.00683311	3817	7.85116	17.8788	2.27722
AT5G25280	serine-rich protein-related	181.767	167.623	166.615	265.741	301.059	296.702	7.86109e-16	2.72826e-14	833	172.001	287.834	1.67344
AT5G25350	EIN3-binding F box protein 2	43.9739	43.7231	43.6956	79.9698	61.8982	66.2067	4.47946e-05	0.000458087	2827	43.7975	69.3582	1.58361
AT5G25770	alpha/beta-Hydrolases superfamily protein	11.1662	10.423	9.59591	49.1889	56.5416	46.7243	2.34061e-20	1.05073e-18	644	10.395	50.8183	4.88872
AT5G25890	indole-3-acetic acid inducible 28	6.79178	8.17803	6.1688	52.9309	60.2118	47.1709	1.16304e-27	7.30946e-26	460	7.0462	53.4379	7.58393
AT5G25930	Protein kinase family protein with leucine-rich repeat domain	2.76276	1.49663	1.48508	16.1147	9.22521	10.6065	2.83245e-06	3.58678e-05	2282.5	1.91482	11.9821	6.25755
AT5G25940	early nodulin-related	35.0525	36.2399	39.5831	49.7321	67.5523	59.2288	0.000149995	0.00138541	3130	36.9585	58.8378	1.59199
AT5G26030	ferrochelatase 1	73.098	63.7673	60.3171	121.252	79.1582	116.727	1.08164e-05	0.000124334	2515	65.7275	105.713	1.60835
AT5G26340	Major facilitator superfamily protein	82.1921	91.5619	80.9369	506.073	326.85	386.522	1.50114e-46	1.9118e-44	227	84.897	406.482	4.78794
AT5G26667	P-loop containing nucleoside triphosphate hydrolases superfamily protein	104.812	112.675	116.579	185.228	167.542	166.912	6.65416e-09	1.20609e-07	1595	111.355	173.227	1.55563
AT5G26751	shaggy-related kinase 11	59.9749	59.9188	61.5166	108.94	129.451	106.679	2.37767e-11	5.73299e-10	1199	60.4701	115.023	1.90215
AT5G26770	unknown protein	25.498	22.6098	22.6189	41.0411	38.2896	39.4672	0.000614652	0.0048952	3630	23.5756	39.5993	1.67967
AT5G27280	Zim17-type zinc finger protein	10.7057	8.23148	8.79625	20.762	29.0644	22.776	1.26142e-05	0.00014363	2539	9.24447	24.2008	2.61786
AT5G27350	Major facilitator superfamily protein	0.805805	0.801768	0.342711	8.32893	7.1421	8.15024	1.04974e-05	0.000120764	2512.5	0.650094	7.87375	12.1117
AT5G27420	carbon/nitrogen insensitive 1	1.32382	1.17593	0.971014	30.1169	18.5496	23.0551	3.61339e-17	1.37996e-15	757	1.15692	23.9072	20.6645
AT5G27520	peroxisomal adenine nucleotide carrier 2	84.552	85.6822	84.4782	134.108	140.56	134.646	1.75016e-08	3.00088e-07	1686	84.9041	136.438	1.60697
AT5G27600	long-chain acyl-CoA synthetase 7	64.8097	73.7092	66.8858	118.355	105.048	111.87	1.3711e-07	2.08405e-06	1902	68.4682	111.758	1.63226
AT5G28050	Cytidine/deoxycytidylate deaminase family protein	51.1686	49.7096	50.8926	80.2715	74.0001	79.4927	4.33342e-05	0.00044441	2818.5	50.5903	77.9214	1.54025
AT5G29000	Homeodomain-like superfamily protein	15.9434	15.8215	15.8789	30.3583	27.4772	31.652	0.000582422	0.00467457	3602	15.8813	29.8292	1.87826
AT5G33290	xylogalacturonan deficient 1	0.0575575	0.481061	0.171355	9.53602	3.86864	7.31288	1.09733e-05	0.000125821	2520	0.236658	6.90585	29.1807
AT5G35200	ENTH/ANTH/VHS superfamily protein	66.7667	73.7092	65.3436	102.301	105.743	102.045	1.51453e-05	0.000169644	2581	68.6065	103.363	1.50661
AT5G35320	unknown protein	35.2252	37.3624	34.4996	63.1912	72.9089	68.8863	3.14001e-08	5.21711e-07	1739.5	35.6957	68.3288	1.9142
AT5G35580	Protein kinase superfamily protein	1.43894	2.45875	2.11338	13.7608	10.6139	11.9462	2.83245e-06	3.58678e-05	2282.5	2.00369	12.107	6.04235
AT5G35690	unknown protein	33.4985	31.1086	32.4433	143.402	108.719	131.688	1.04712e-35	9.67166e-34	313	32.3501	127.936	3.95474
AT5G35790	glucose-6-phosphate dehydrogenase 1	13.526	11.6524	13.5371	24.1418	23.6086	22.3852	0.00385959	0.0242146	4607.5	12.9051	23.3786	1.81157
AT5G37260	Homeodomain-like superfamily protein	2.53253	0.801768	2.05627	12.6141	12.4987	9.43418	2.43277e-06	3.10513e-05	2265	1.79685	11.5156	6.40878
AT5G37600	glutamine synthase clone R1	419.939	438.674	437.128	1180.78	970.73	1107.65	1.34326e-55	2.16948e-53	179	431.914	1086.39	2.51528
AT5G37670	HSP20-like chaperones superfamily protein	0.575575	0.160354	0.342711	13.7005	21.3271	16.5796	1.20343e-14	3.7531e-13	927	0.359546	17.2024	47.8447
AT5G38530	tryptophan synthase beta type 2	37.4124	32.2845	36.2702	74.7793	71.8178	61.3501	9.09877e-09	1.61378e-07	1630	35.3224	69.3157	1.96237
AT5G39050	HXXXD-type acyl-transferase family protein	12.0871	12.08	13.023	107.672	75.3888	94.0627	3.39883e-45	4.21717e-43	233	12.3967	92.3747	7.45156
AT5G39340	histidine-containing phosphotransmitter 3	26.016	35.1174	29.8159	56.9747	62.0966	58.1123	1.66114e-07	2.49993e-06	1921	30.3164	59.0612	1.94816
AT5G39590	TLD-domain containing nucleolar protein	42.0745	36.5606	35.8704	63.9758	57.4344	55.2653	0.000419611	0.0034849	3481	38.1685	58.8918	1.54294
AT5G39610	NAC domain containing protein 6	0.863362	1.76389	1.99915	17.6839	14.185	15.184	1.28801e-09	2.5557e-08	1457	1.54213	15.6843	10.1705
AT5G39730	AIG2-like (avirulence induced gene) family protein	40.4054	41.4247	40.497	71.6408	80.7454	66.2625	3.05878e-07	4.45055e-06	1986	40.7757	72.8829	1.78741
AT5G40000	P-loop containing nucleoside triphosphate hydrolases superfamily protein	13.4109	10.7437	10.11	36.092	28.866	26.1254	3.49003e-07	5.04232e-06	2001	11.4215	30.3611	2.65824
AT5G40430	myb domain protein 22	15.1376	14.7525	13.3086	26.3146	25.2949	27.1302	0.00143079	0.0102695	4026	14.3996	26.2466	1.82273
AT5G40650	succinate dehydrogenase 2-2	50.5355	49.763	53.3487	100.49	89.9706	92.2205	9.26365e-10	1.8702e-08	1432	51.2157	94.2271	1.83981
AT5G40690	unknown protein	0.46046	0.534512	0.228474	51.1203	47.0188	47.785	1.70952e-42	1.97689e-40	250	0.407815	48.6414	119.273
AT5G40730	arabinogalactan protein 24	6.61911	8.39183	7.13981	23.5986	39.1823	26.5162	9.69576e-11	2.18988e-09	1280	7.38359	29.7657	4.03134
AT5G40780	lysine histidine transporter 1	24.5195	22.8237	24.2754	114.01	84.9116	101.096	3.66634e-34	3.15458e-32	336	23.8728	100.006	4.18911
AT5G40960	Protein of unknown function (DUF 3339)	1.8994	3.04672	1.77067	7.9668	10.8123	8.59683	0.000821856	0.00632357	3757	2.23893	9.12532	4.07575
AT5G40990	GDSL lipase 1	1.03603	1.06902	1.5422	6.33723	6.44773	4.29841	0.00719905	0.0412536	5043.5	1.21575	5.69446	4.68389
AT5G41410	POX (plant homeobox) family protein	32.002	25.4962	28.0452	61.9841	51.4826	52.4741	5.29445e-07	7.44468e-06	2056	28.5145	55.3136	1.93985
AT5G42050	DCD (Development and Cell Death) domain protein	135.03	128.764	123.604	289.521	250.767	263.041	3.1765e-26	1.84403e-24	498	129.133	267.776	2.07365
AT5G42150	Glutathione S-transferase family protein	90.8833	100.168	93.503	142.859	173.791	162.502	1.79676e-10	3.93816e-09	1319	94.8513	159.718	1.68387
AT5G42720	Glycosyl hydrolase family 17 protein	4.48948	5.50547	5.48338	14.6058	12.8955	15.6306	0.000584975	0.00469116	3604.5	5.15944	14.3773	2.7866
AT5G42830	HXXXD-type acyl-transferase family protein	1.43894	2.03114	1.5422	54.4398	37.0992	40.4721	4.55784e-33	3.73278e-31	353	1.67076	44.0037	26.3375
AT5G43160	Family of unknown function (DUF566)	3.74124	3.36742	3.7127	9.05318	13.5898	11.0531	0.000824701	0.00633593	3762	3.60712	11.232	3.11385
AT5G43170	zinc-finger protein 3	5.06506	4.32955	4.11253	21.788	25.1957	24.7298	1.45193e-10	3.23136e-09	1298.5	4.50238	23.9045	5.30931
AT5G43260	chaperone protein dnaJ-related	5.52552	6.20034	5.8832	11.1656	14.8794	15.3515	0.00379661	0.0238764	4597	5.86969	13.7988	2.35086
AT5G43320	casein kinase I-like 8	189.422	189.431	195.231	302.014	311.078	277.443	5.35013e-13	1.48295e-11	1043	191.361	296.845	1.55123
AT5G43330	Lactate/malate dehydrogenase family protein	458.733	468.286	478.824	976.597	888.993	956.313	8.56356e-58	1.53772e-55	161	468.614	940.634	2.00727
AT5G43430	electron transfer flavoprotein beta	46.9094	49.0682	42.5533	68.261	80.9438	73.9104	1.1945e-05	0.000136171	2536	46.1769	74.3717	1.61058
AT5G43450	2-oxoglutarate (2OG) and Fe(II)-dependent oxygenase superfamily protein	0.115115	0.320707	0.628303	142.618	114.075	113.154	5.08038e-106	2.57673e-103	57	0.354708	123.282	347.56
AT5G43610	sucrose-proton symporter 6	8.28828	6.25379	8.9676	22.5726	19.0456	22.6085	2.37811e-05	0.000256771	2677	7.83656	21.4089	2.73193
AT5G44000	Glutathione S-transferase family protein	23.1381	22.0753	25.4748	37.7216	36.0081	33.3267	0.00853811	0.0476887	5176	23.5628	35.6854	1.51448
AT5G44060	unknown protein	7.7127	7.69697	7.25405	19.3135	20.8311	19.0358	8.73172e-05	0.000844261	2990	7.55457	19.7268	2.61124
AT5G44080	Basic-leucine zipper (bZIP) transcription factor family protein	11.5691	10.5299	11.9378	21.0034	29.8579	24.5065	0.000107562	0.00102492	3034	11.3456	25.1226	2.21431
AT5G44130	FASCICLIN-like arabinogalactan protein 13 precursor	19.1666	28.436	26.9599	35.6695	47.9116	44.4355	0.000244898	0.00214871	3295	24.8542	42.6722	1.7169
AT5G44350	ethylene-responsive nuclear protein -related	8.74874	8.01768	7.02557	22.1501	23.9062	17.4169	3.48757e-05	0.000363729	2772	7.93066	21.1577	2.66784
AT5G45110	NPR1-like protein 3	63.4284	57.3531	52.1492	126.201	92.4505	99.4776	2.40022e-09	4.59234e-08	1511	57.6435	106.043	1.83964
AT5G45130	RAB homolog 1	72.2346	72.4263	73.4544	109.845	109.413	111.815	6.25973e-06	7.45648e-05	2427	72.7051	110.358	1.51788
AT5G45410	unknown protein	23.8864	24.7479	30.7297	99.1021	76.0832	86.9173	1.06433e-23	5.56415e-22	553	26.4547	87.3675	3.30254
AT5G45510	Leucine-rich repeat (LRR) family protein	32.4049	25.4962	32.786	55.164	55.0537	49.1247	2.03936e-05	0.00022358	2637	30.229	53.1141	1.75706
AT5G45800	Leucine-rich repeat protein kinase family protein	0.345345	0.213805	0.342711	6.45794	2.57909	3.74018	0.0018314	0.0127091	4164.5	0.30062	4.25907	14.1676
AT5G46110	Glucose-6-phosphate/phosphate translocator-related	39.7722	31.0017	36.7843	74.4171	72.9089	67.8814	2.70082e-09	5.12677e-08	1523	35.8527	71.7358	2.00085
AT5G46780	VQ motif-containing protein	4.77727	4.81061	3.36999	24.6247	24.2038	18.4218	6.44172e-10	1.32737e-08	1403	4.31929	22.4167	5.18991
AT5G47070	Protein kinase superfamily protein	17.7853	18.1734	15.5933	49.1286	50.4907	44.938	3.53894e-11	8.36556e-10	1223	17.184	48.1857	2.8041
AT5G47140	GATA transcription factor 27	33.8438	33.3535	28.8448	52.6292	49.2011	45.3845	0.00129646	0.00943147	3974	32.0141	49.0716	1.53281
AT5G47200	RAB GTPase homolog 1A	231.842	220.646	221.448	455.677	533.574	483.767	1.12754e-39	1.19403e-37	273	224.645	491.006	2.18569
AT5G47220	ethylene responsive element binding factor 2	0.748247	0.801768	0.342711	4.6473	7.24129	5.02412	0.00072883	0.0056855	3705	0.630909	5.63757	8.93564
AT5G47560	tonoplast dicarboxylate transporter	7.07957	7.59007	8.39642	31.8672	24.2038	26.0696	5.98614e-09	1.09048e-07	1587	7.68869	27.3802	3.5611
AT5G47650	nudix hydrolase homolog 2	18.994	16.6233	16.9642	28.9702	36.8016	29.7539	0.000699727	0.00550003	3678	17.5272	31.8419	1.81672
AT5G47860	Protein of unknown function (DUF1350)	22.505	20.846	23.8755	43.9985	37.992	40.8628	5.92001e-05	0.000591387	2894	22.4088	40.9511	1.82745
AT5G47950	HXXXD-type acyl-transferase family protein	6.67667	7.53662	6.1688	22.3915	18.9464	20.0407	5.66981e-06	6.81556e-05	2405	6.79403	20.4595	3.0114
AT5G48160	Protein of unknown function (DUF1423)	74.5945	73.9764	69.2276	117.631	112.885	110.977	7.17776e-07	9.92391e-06	2091	72.5995	113.831	1.56793
AT5G48180	nitrile specifier protein 5	60.7807	59.7584	60.9454	238.34	181.032	234.515	5.62011e-42	6.44751e-40	252	60.4949	217.962	3.60299
AT5G48400	Glutamate receptor family protein	17.037	15.8215	14.9079	37.2387	19.1448	25.4555	0.00364026	0.0230033	4574.5	15.9222	27.2797	1.71332
AT5G48410	glutamate receptor 1.3	16.2312	17.0509	18.335	39.5322	27.9732	35.0014	6.89026e-05	0.000679623	2931	17.2057	34.1689	1.9859
AT5G48930	hydroxycinnamoyl-CoA shikimate/quinate hydroxycinnamoyl transferase	70.0475	65.7449	67.5712	123.304	90.665	106.232	3.08846e-06	3.88206e-05	2300	67.7879	106.734	1.57453
AT5G49448	conserved peptide upstream open reading frame 4	0.748247	0.748316	0.399829	9.11353	10.4156	8.98759	8.68806e-07	1.18757e-05	2114	0.632131	9.50556	15.0373
AT5G49450	basic leucine-zipper 1	0.748247	0.748316	0.399829	9.11353	10.4156	8.98759	8.68806e-07	1.18757e-05	2114	0.632131	9.50556	15.0373
AT5G49480	Ca2+-binding protein 1	47.3123	63.7673	48.9505	118.174	123.4	122.644	1.25962e-17	4.96124e-16	734	53.3434	121.406	2.27594
AT5G49520	WRKY DNA-binding protein 48	15.2527	18.1199	10.11	44.0588	48.2092	48.6781	4.86572e-13	1.35518e-11	1038	14.4942	46.982	3.24143
AT5G49650	xylulose kinase-2	30.2177	31.6431	36.8414	46.5937	53.5657	52.8091	0.000811423	0.00624887	3754	32.9007	50.9895	1.5498
AT5G49665	Zinc finger (C3HC4-type RING finger) family protein	19.7422	16.6233	20.1628	160.121	144.33	145.365	1.32258e-70	3.3837e-68	113	18.8428	149.938	7.95733
AT5G49690	UDP-Glycosyltransferase superfamily protein	2.07207	1.97769	2.85592	31.0826	22.2199	28.2467	4.51452e-17	1.69941e-15	768	2.3019	27.1831	11.809
AT5G49700	Predicted AT-hook DNA-binding family protein	8.00049	8.49874	6.51151	33.3157	33.0322	28.2467	2.24747e-11	5.43717e-10	1195	7.67025	31.5315	4.11089
AT5G50260	Cysteine proteinases superfamily protein	0.633132	1.44318	0.456948	7.12184	5.35657	7.64783	0.000488475	0.00400392	3526.5	0.844421	6.70874	7.94479
AT5G50760	SAUR-like auxin-responsive protein family	34.995	29.505	30.7297	143.644	127.566	137.828	4.59387e-43	5.51073e-41	241	31.7433	136.346	4.29527
AT5G51010	Rubredoxin-like superfamily protein	7.82782	8.12458	6.7971	16.0543	25.3941	18.7009	5.98535e-05	0.000597501	2896	7.58317	20.0498	2.64398
AT5G51070	Clp ATPase	54.104	46.7163	44.0955	150.826	109.909	124.766	3.97948e-21	1.8616e-19	618	48.3053	128.5	2.66017
AT5G51390	unknown protein	0.172672	0.641414	0.171355	4.16446	5.25738	5.30324	0.000518935	0.00421653	3557	0.328481	4.90836	14.9426
AT5G51440	HSP20-like chaperones superfamily protein	19.1091	17.1578	14.451	113.527	170.716	151.617	6.20749e-55	9.86035e-53	182	16.906	145.287	8.5938
AT5G51640	Plant protein of unknown function (DUF828)	32.0595	34.2088	33.8713	65.545	49.3003	57.6657	1.51118e-05	0.000169334	2580	33.3798	57.5037	1.72271
AT5G51830	pfkB-like carbohydrate kinase family protein	48.521	49.3889	47.7511	171.95	138.577	144.806	3.40993e-32	2.67157e-30	369	48.5536	151.778	3.12598
AT5G52050	MATE efflux family protein	5.0075	1.92424	2.57033	24.0211	14.7802	18.6451	4.05475e-09	7.49986e-08	1563	3.16736	19.1488	6.04566
AT5G52310	low-temperature-responsive protein 78 (LTI78) / desiccation-responsive protein 29A (RD29A)	19.5695	21.1132	16.3359	50.1546	47.614	50.2412	1.65807e-10	3.66473e-09	1308	19.0062	49.3366	2.59581
AT5G52510	SCARECROW-like 8	10.9935	8.49874	9.08184	21.6069	17.2601	17.9752	0.00335713	0.0214818	4518	9.52469	18.9474	1.98929
AT5G52640	heat shock protein 90.1	315.933	340.11	375.497	663.84	610.352	642.864	5.53925e-31	4.06446e-29	394	343.847	639.018	1.85844
AT5G52930	Protein of unknown function (DUF295)	0.633132	0.587963	0.228474	5.55262	5.35657	5.02412	0.000274741	0.00238593	3328.5	0.48319	5.3111	10.9918
AT5G52940	Protein of unknown function (DUF295)	2.53253	1.17593	2.79881	50.7582	38.2896	43.654	5.28215e-31	3.88567e-29	393	2.16909	44.2339	20.3929
AT5G53250	arabinogalactan protein 22	4.54704	5.66582	5.14066	9.47566	16.3673	12.8394	0.00149749	0.0106922	4049	5.11784	12.8941	2.51945
AT5G53330	Ubiquitin-associated/translation elongation factor EF1B protein	24.9224	28.2222	28.1023	37.0577	45.8285	43.989	0.00174588	0.0122005	4137	27.0823	42.2917	1.5616
AT5G53730	Late embryogenesis abundant (LEA) hydroxyproline-rich glycoprotein family	4.48948	4.91751	4.6266	71.8219	65.4692	72.5148	9.54191e-46	1.19938e-43	230	4.67786	69.9353	14.9503
AT5G53760	Seven transmembrane MLO family protein	29.8723	31.8035	29.7016	57.5782	53.0697	54.1488	8.05705e-06	9.4418e-05	2467	30.4591	54.9323	1.80347
AT5G53870	early nodulin-like protein 1	1.43894	0.801768	1.5422	7.54432	5.85255	4.85665	0.00434468	0.0267643	4692.5	1.26097	6.08451	4.82527
AT5G54080	homogentisate 1,2-dioxygenase	16.8068	17.1044	15.422	42.2482	37.496	33.0475	5.38689e-07	7.56729e-06	2058	16.4444	37.5972	2.28633
AT5G54100	SPFH/Band 7/PHB domain-containing membrane-associated protein family	52.032	45.968	52.8346	782.497	768.172	778.013	0	0	2	50.2782	776.227	15.4386
AT5G54165	unknown protein	0.46046	1.22938	0.74254	24.5643	38.5872	29.5865	2.32991e-25	1.31302e-23	513	0.810792	30.9126	38.1265
AT5G54240	Protein of unknown function (DUF1223)	8.11561	7.64352	9.93862	27.9442	27.0805	26.5162	9.41512e-08	1.46104e-06	1863	8.56591	27.1803	3.17307
AT5G54270	light-harvesting chlorophyll B-binding protein 3	48.4058	42.3868	48.8934	86.0656	81.4397	94.3418	1.59906e-09	3.13841e-08	1473	46.562	87.2824	1.87454
AT5G54500	flavodoxin-like quinone reductase 1	103.431	82.2079	93.1031	144.066	153.059	139.336	5.37092e-08	8.6263e-07	1800	92.914	145.487	1.56582
AT5G54550	Protein of unknown function (DUF295)	11.9144	10.6902	11.9378	48.9475	43.547	44.7705	1.8648e-15	6.29069e-14	857	11.5141	45.755	3.97381
AT5G54560	Protein of unknown function (DUF295)	42.4774	38.6987	36.2702	72.6669	66.7588	76.3666	1.19346e-07	1.82362e-06	1892	39.1488	71.9307	1.83737
AT5G54650	formin homology5	36.2037	39.2866	32.9003	62.7084	42.4558	58.6147	0.00127451	0.00929285	3965	36.1302	54.593	1.51101
AT5G54660	HSP20-like chaperones superfamily protein	0	0.320707	0.285592	3.62127	5.75336	7.92694	0.000145009	0.00134409	3118	0.2021	5.76719	28.5363
AT5G54730	homolog of yeast autophagy 18 (ATG18) F	36.6066	47.3043	34.9565	77.7366	81.043	71.3425	2.9497e-09	5.58088e-08	1528	39.6225	76.7074	1.93596
AT5G54840	Ras-related small GTP-binding family protein	0.575575	1.12247	1.5422	14.6058	15.177	13.1744	4.63232e-10	9.71141e-09	1379	1.08008	14.319	13.2573
AT5G54940	Translation initiation factor SUI1 family protein	66.7091	59.0101	57.9182	210.154	253.445	225.248	1.83533e-54	2.85538e-52	185	61.2125	229.616	3.75113
AT5G55050	GDSL-like Lipase/Acylhydrolase superfamily protein	64.3493	93.005	65.2864	134.47	145.619	158.985	1.65475e-13	4.76483e-12	1004	74.2136	146.358	1.97212
AT5G55200	Co-chaperone GrpE family protein	91.7466	82.9562	90.5328	249.626	218.231	250.871	7.47774e-39	7.61202e-37	284	88.4119	239.576	2.70977
AT5G55850	RPM1-interacting protein 4 (RIN4) family protein	48.0029	49.7096	44.4382	77.3142	84.0188	82.9538	3.24982e-07	4.71175e-06	1993.5	47.3836	81.4289	1.71851
AT5G56340	RING/U-box superfamily protein	12.6626	11.0109	11.5379	26.2542	22.4182	23.3901	0.000446191	0.0036887	3497	11.7372	24.0208	2.04656
AT5G56350	Pyruvate kinase family protein	316.854	268.913	287.877	750.629	660.545	713.202	1.83708e-54	2.85538e-52	186	291.215	708.125	2.43163
AT5G56510	pumilio 12	97.3297	85.8426	87.6198	183.297	142.941	163.34	2.46221e-12	6.43021e-11	1107	90.264	163.193	1.80795
AT5G56550	oxidative stress 3	6.10109	5.02441	3.25575	22.0294	21.8231	26.2371	4.0861e-10	8.62257e-09	1370	4.79375	23.3632	4.87367
AT5G56630	phosphofructokinase 7	97.2722	85.415	85.4493	197.178	150.778	176.793	5.94327e-15	1.89856e-13	905	89.3788	174.916	1.95702
AT5G56795	metallothionein 1B	7.82782	7.59007	8.05371	22.7537	26.6837	21.3804	1.46873e-06	1.94063e-05	2187.5	7.82386	23.6059	3.01717
AT5G57345	unknown protein	2.64764	2.1915	3.65558	8.50999	9.72119	7.92694	0.00599057	0.035366	4897	2.83158	8.71937	3.07934
AT5G57480	P-loop containing nucleoside triphosphate hydrolases superfamily protein	49.039	64.3018	55.5763	220.234	172.997	205.933	2.73906e-42	3.15483e-40	251	56.3057	199.721	3.54709
AT5G57560	Xyloglucan endotransglucosylase/hydrolase family protein	659.724	700.959	624.02	942.496	1050.38	1013.7	1.50436e-18	6.23976e-17	697	661.567	1002.19	1.51488
AT5G57710	Double Clp-N motif-containing P-loop nucleoside triphosphate hydrolases superfamily protein	16.4039	15.0198	15.8789	42.8517	34.5201	36.0062	1.88871e-07	2.81602e-06	1938.5	15.7675	37.7927	2.39687
AT5G57900	SKP1 interacting partner 1	28.6061	29.6654	25.0179	42.2482	44.5389	42.0351	0.00193366	0.013313	4197	27.7631	42.9407	1.54668
AT5G58070	temperature-induced lipocalin	96.0059	111.98	108.811	454.289	585.454	521.169	1.78308e-84	6.13677e-82	84	105.599	520.304	4.92717
AT5G58210	hydroxyproline-rich glycoprotein family protein	58.536	56.8186	56.6044	95.2395	101.477	102.827	1.23429e-08	2.15445e-07	1656	57.3197	99.8479	1.74195
AT5G58350	with no lysine (K) kinase 4	69.3568	59.0101	56.7758	128.012	125.979	108.968	1.19229e-12	3.20644e-11	1075	61.7142	120.986	1.96042
AT5G58787	RING/U-box superfamily protein	31.3113	29.7189	26.9028	61.3202	56.244	56.8284	1.18667e-07	1.81421e-06	1891	29.311	58.1309	1.98325
AT5G59030	copper transporter 1	4.6046	4.65025	5.08355	13.7005	18.252	16.4121	1.74572e-05	0.000193589	2606.5	4.77947	16.1215	3.37308
AT5G59150	RAB GTPase homolog A2D	19.2818	16.1423	17.7067	43.8777	25.6917	31.7078	0.000136266	0.00127243	3096	17.7102	33.7591	1.90619
AT5G59220	highly ABA-induced PP2C gene 1	44.4919	47.7854	43.4672	194.161	129.748	156.138	8.94531e-30	6.20165e-28	417	45.2482	160.016	3.5364
AT5G59290	UDP-glucuronic acid decarboxylase 3	68.551	74.7247	72.4834	129.159	112.389	135.372	6.6679e-10	1.37139e-08	1405	71.9197	125.64	1.74695
AT5G59530	2-oxoglutarate (2OG) and Fe(II)-dependent oxygenase superfamily protein	4.43193	4.75715	4.39812	12.6745	8.03486	13.0627	0.00551838	0.0329552	4840	4.52907	11.2573	2.48558
AT5G59720	heat shock protein 18.2	0.518017	1.71044	0.74254	6.21652	8.03486	16.5796	7.66849e-07	1.0562e-05	2099	0.990332	10.277	10.3773
AT5G59790	Domain of unknown function (DUF966)	8.00049	9.72811	8.22506	22.4519	31.3459	28.9724	4.03078e-08	6.6135e-07	1761.5	8.65122	27.5901	3.18915
AT5G59800	methyl-CPG-binding domain 7	17.9579	18.2269	18.6777	33.3157	29.0644	31.7636	0.00176052	0.012282	4144	18.2875	31.3812	1.71599
AT5G59810	Subtilase family protein	0.978477	3.84848	2.28474	18.7099	19.3432	16.5238	4.3356e-10	9.12907e-09	1373	2.37057	18.1923	7.67423
AT5G59820	C2H2-type zinc finger family protein	9.78477	12.561	7.93947	304.247	379.622	346.218	5.97316e-178	9.59356e-175	18	10.0951	343.362	34.0128
AT5G59840	Ras-related small GTP-binding family protein	69.2992	68.3106	66.6573	114.493	138.775	117.285	1.05229e-10	2.3693e-09	1284	68.089	123.518	1.81406
AT5G60360	aleurain-like protease	146.887	195.952	182.208	286.563	262.174	264.994	9.50633e-10	1.91384e-08	1436	175.016	271.244	1.54983
AT5G60440	AGAMOUS-like 62	5.58308	7.10901	5.48338	13.8815	17.756	17.4728	0.000194565	0.00175012	3214	6.05849	16.3701	2.70201
AT5G60470	C2H2 and C2HC zinc fingers superfamily protein	17.7277	28.3291	20.3342	51.1203	60.7078	60.1778	8.10919e-12	2.02101e-10	1160	22.1303	57.3353	2.5908
AT5G60680	Protein of unknown function, DUF584	1.32382	0.962121	1.94203	14.5454	11.2091	13.5651	3.11349e-08	5.179e-07	1737	1.40932	13.1066	9.29989
AT5G60730	Anion-transporting ATPase	20.9509	17.8527	17.7639	36.7559	34.9169	36.7319	8.84141e-05	0.00085401	2993	18.8558	36.1349	1.91638
AT5G60800	Heavy metal transport/detoxification superfamily protein	0.863362	0.90867	0.799659	7.24254	5.75336	5.07994	0.0014901	0.010642	4046.5	0.85723	6.02528	7.02878
AT5G61410	D-ribulose-5-phosphate-3-epimerase	29.4119	28.1153	30.9011	57.0954	58.3271	53.3115	9.54727e-07	1.2934e-05	2134	29.4761	56.2447	1.90814
AT5G61430	NAC domain containing protein 100	10.4179	8.28493	9.02472	28.9098	29.2628	24.674	1.68247e-07	2.52939e-06	1923	9.24252	27.6155	2.98788
AT5G61600	ethylene response factor 104	3.91391	4.06229	2.51321	8.32893	9.91958	9.49	0.00947922	0.0521294	5255	3.49647	9.24617	2.64443
AT5G61820	unknown protein	69.8172	86.1633	74.5396	271.958	200.375	233.956	1.1246e-33	9.34262e-32	348	76.8401	235.43	3.06389
AT5G62020	heat shock transcription factor B2A	2.82032	3.42088	2.1705	24.0211	25.2949	29.419	8.438e-16	2.92497e-14	834	2.8039	26.245	9.36019
AT5G62540	ubiquitin-conjugating enzyme 3	52.3198	51.5804	49.5217	71.0373	86.1019	78.8228	4.75111e-05	0.000482454	2847	51.1406	78.654	1.538
AT5G62740	SPFH/Band 7/PHB domain-containing membrane-associated protein family	75.5154	72.6401	75.3393	145.575	138.081	143.02	4.07202e-14	1.22372e-12	962	74.4983	142.225	1.90911
AT5G63190	MA3 domain-containing protein	28.0881	23.5185	26.3316	45.6884	31.2467	42.7608	0.004266	0.0263526	4680	25.9794	39.8986	1.53578
AT5G63790	NAC domain containing protein 102	29.6421	33.3001	29.1875	145.756	114.67	138.945	7.29793e-41	8.0528e-39	262	30.7099	133.124	4.33488
AT5G63800	Glycosyl hydrolase family 35 protein	0.633132	0.962121	0.913896	45.9298	29.2628	31.2054	6.75483e-28	4.29191e-26	455	0.836383	35.466	42.404
AT5G63880	SNF7 family protein	22.3899	22.9306	23.7613	33.3157	40.0751	34.8339	0.00416591	0.0258336	4662	23.0272	36.0749	1.56662
AT5G63970	Copine (Calcium-dependent phospholipid-binding protein) family	14.562	13.3093	13.8227	41.886	40.7695	37.2901	6.85744e-10	1.40801e-08	1408	13.898	39.9819	2.8768
AT5G64040	photosystem I reaction center subunit PSI-N, chloroplast, putative / PSI-N, putative (PSAN)	2.12963	2.4053	3.65558	10.0792	15.4745	12.2254	9.25942e-06	0.000107377	2492.5	2.73017	12.593	4.61254
AT5G64110	Peroxidase superfamily protein	0.345345	0.90867	1.14237	40.1358	19.5416	20.6547	6.98188e-19	2.94236e-17	686	0.798795	26.7773	33.5222
AT5G64120	Peroxidase superfamily protein	0.287787	0.106902	0	4.22482	2.2815	3.29359	0.00195338	0.0134266	4206	0.131563	3.26664	24.8294
AT5G64130	cAMP-regulated phosphoprotein 19-related protein	212.79	230.695	225.161	398.883	508.577	437.824	3.21358e-23	1.63277e-21	569	222.882	448.428	2.01195
AT5G64230	unknown protein	9.26676	9.83502	8.3393	20.3395	22.6166	19.1475	0.000438656	0.0036316	3491	9.14702	20.7012	2.26316
AT5G64250	Aldolase-type TIM barrel family protein	29.527	33.3001	31.7579	81.5993	84.4156	82.0048	7.06082e-17	2.62713e-15	777	31.5283	82.6732	2.62219
AT5G64260	EXORDIUM like 2	220.848	232.406	224.818	435.156	405.909	419.961	6.01113e-31	4.38843e-29	396	226.024	420.342	1.85972
AT5G64300	GTP cyclohydrolase II	91.1711	81.7803	77.3956	132.297	116.357	128.171	2.97553e-06	3.7539e-05	2291	83.449	125.608	1.50521
AT5G64370	beta-ureidopropionase	40.8083	37.202	40.5541	67.8385	71.8178	65.3694	2.06887e-06	2.6785e-05	2233	39.5215	68.3419	1.72923
AT5G64410	oligopeptide transporter 4	9.95745	12.3472	9.48167	24.3229	16.7641	21.5479	0.00192706	0.0132804	4195	10.5954	20.8783	1.9705
AT5G64510	unknown protein	18.3033	19.67	20.4484	40.4375	37.6944	40.9187	8.15204e-06	9.54152e-05	2470	19.4739	39.6835	2.03778
AT5G64810	WRKY DNA-binding protein 51	4.89239	7.69697	4.91219	20.3395	24.303	19.7057	3.32552e-07	4.81426e-06	1996.5	5.83385	21.4494	3.67671
AT5G64910	unknown protein	12.7202	11.1178	12.5661	26.7974	26.9813	20.878	0.000421854	0.00350052	3484	12.1347	24.8856	2.05078
AT5G65020	annexin 2	50.9959	46.4491	50.607	109.845	117.249	124.766	1.57448e-18	6.52125e-17	698	49.3507	117.287	2.3766
AT5G65030	unknown protein	0.69069	0.801768	1.02813	4.88872	6.84451	5.02412	0.00257752	0.0170128	4378.5	0.840197	5.58578	6.64818
AT5G65040	Protein of unknown function (DUF581)	1.15115	0.320707	0.913896	13.5194	16.2681	10.7739	4.11923e-10	8.6798e-09	1372	0.795251	13.5205	17.0015
AT5G65110	acyl-CoA oxidase 2	40.2902	31.162	37.2984	350.539	227.158	276.047	1.48318e-62	3.01964e-60	142	36.2502	284.582	7.85048
AT5G65207	unknown protein	0.748247	0.641414	0.456948	7.48396	6.05094	6.30806	0.00012117	0.00114143	3068	0.615536	6.61432	10.7456
AT5G65210	bZIP transcription factor family protein	20.6631	21.4339	19.5345	44.3606	38.9839	45.1054	1.9338e-06	2.5115e-05	2226	20.5439	42.8167	2.08416
AT5G65380	MATE efflux family protein	0.805805	0.374158	0.285592	4.52659	3.37266	3.90765	0.00341851	0.0218022	4530.5	0.488519	3.93563	8.05626
AT5G65660	hydroxyproline-rich glycoprotein family protein	102.625	102.252	103.327	165.311	229.241	165.461	1.80676e-10	3.95707e-09	1320	102.735	186.671	1.81702
AT5G66052	unknown protein	2.64764	2.83291	2.34186	10.562	7.73727	6.92212	0.00455324	0.027865	4723.5	2.60747	8.40715	3.22425
AT5G66190	ferredoxin-NADP(+)-oxidoreductase 1	10.2452	12.6145	12.1662	22.2708	20.0375	19.7615	0.00796808	0.0449478	5125	11.6753	20.69	1.77211
AT5G66480	unknown protein	33.1531	26.0307	28.8448	79.3059	78.1663	80.8325	4.38685e-17	1.65566e-15	766	29.3429	79.4349	2.70713
AT5G66570	PS II oxygen-evolving complex 1	34.0165	30.6275	33.3001	57.2765	72.5121	54.9304	3.43732e-07	4.96864e-06	2000	32.648	61.573	1.88596
AT5G66630	DA1-related protein 5	8.51851	6.8952	7.88235	19.8566	17.8552	18.4218	0.000264051	0.00230417	3312.5	7.76535	18.7112	2.40958
AT5G66730	C2H2-like zinc finger protein	37.4124	37.202	36.5558	59.9321	53.4665	55.6003	0.000635594	0.00504255	3643.5	37.0567	56.3329	1.52018
AT5G66800	unknown protein	2.7052	3.63468	2.51321	7.24254	7.83647	9.82494	0.00904447	0.0501776	5209.5	2.95103	8.30132	2.81302
AT5G67290	FAD-dependent oxidoreductase family protein	13.6987	15.9819	15.1364	24.3832	25.5925	25.6788	0.00615963	0.0362088	4917	14.939	25.2182	1.68808
AT5G67420	LOB domain-containing protein 37	4.71971	4.54335	3.25575	11.2863	13.689	10.7739	0.00140375	0.0101152	4011.5	4.17294	11.9164	2.85564
AT5G67600	unknown protein	11.972	12.3472	13.023	34.3417	42.9518	33.2708	1.32763e-09	2.6289e-08	1460	12.4474	36.8548	2.96084
[truncated: 5,000 more columns]
