# Supplementary material for: Auxin decreases chromatin accessibility through the TIR1/AFBs auxin signaling pathway in proliferative cells
Source: Sci Rep. 2018 May 17;8:7773. doi: 10.1038/s41598-018-25963-y (PMC5958073; doi:10.1038/s41598-018-25963-y)
Supplement: Supplementary file 3 — Supplementary Dataset 2 [file 41598_2018_25963_MOESM3_ESM.xlsx]

## Sheet: Sheet1
The list of gene onthology (GO) terms enriched in genes down-regualted by the PEO-IAA treatment
GO term	Description	Number in input list	Number in BG/Ref	p value	FDR
GO:0006730	one-carbon metabolic process	156	578	5e-50	3.8e-46
GO:0032259	methylation	151	548	2.3e-49	5.9e-46
GO:0043414	macromolecule methylation	150	540	2.1e-49	5.9e-46
GO:0051276	chromosome organization	157	752	1.7e-38	3.3e-35
GO:0006325	chromatin organization	132	566	1.2e-36	1.9e-33
GO:0009987	cellular process	1087	14419	3.3e-34	4.2e-31
GO:0048731	system development	273	2083	1.2e-33	1.1e-30
GO:0048513	organ development	273	2083	1.2e-33	1.1e-30
GO:0048507	meristem development	118	498	2.3e-33	2e-30
GO:0001510	RNA methylation	74	185	5.4e-33	4.1e-30
GO:0044238	primary metabolic process	926	11717	9.2e-33	6.4e-30
GO:0010073	meristem maintenance	86	286	1.1e-30	7.2e-28
GO:0009888	tissue development	168	1015	2.1e-30	1.2e-27
GO:0032501	multicellular organismal process	414	4020	3.9e-30	2.1e-27
GO:0050793	regulation of developmental process	150	844	4.9e-30	2.5e-27
GO:0048856	anatomical structure development	367	3396	5.3e-30	2.5e-27
GO:0043170	macromolecule metabolic process	764	9246	6.6e-30	2.9e-27
GO:0007275	multicellular organismal development	400	3864	2.1e-29	8.7e-27
GO:0051239	regulation of multicellular organismal process	132	694	5.9e-29	2.4e-26
GO:0006260	DNA replication	90	337	7.7e-29	2.9e-26
GO:0009058	biosynthetic process	676	7962	2.6e-28	9.2e-26
GO:0007389	pattern specification process	90	345	3.3e-28	1.1e-25
GO:0032502	developmental process	411	4094	9.3e-28	3.1e-25
GO:0048509	regulation of meristem development	72	223	2e-27	6.4e-25
GO:0010075	regulation of meristem growth	64	171	2.1e-27	6.4e-25
GO:0006996	organelle organization	252	2044	2.4e-27	6.9e-25
GO:0016568	chromatin modification	101	447	2.8e-27	7.9e-25
GO:0035266	meristem growth	64	179	1.7e-26	4.5e-24
GO:0009059	macromolecule biosynthetic process	492	5312	2.1e-26	5.4e-24
GO:0016569	covalent chromatin modification	96	419	2.3e-26	5.8e-24
GO:0044260	cellular macromolecule metabolic process	707	8616	7.5e-26	1.8e-23
GO:0043412	macromolecule modification	338	3199	8e-26	1.9e-23
GO:0006259	DNA metabolic process	135	790	1.2e-25	2.7e-23
GO:0044237	cellular metabolic process	882	11509	2.2e-25	5e-23
GO:0008283	cell proliferation	75	269	3.4e-25	7.4e-23
GO:0006139	nucleobase, nucleoside, nucleotide and nucleic acid metabolic process	451	4798	4.5e-25	9.5e-23
GO:0044267	cellular protein metabolic process	448	4775	1e-24	2.1e-22
GO:0006807	nitrogen compound metabolic process	509	5675	1.7e-24	3.4e-22
GO:0048532	anatomical structure arrangement	72	258	3e-24	5.8e-22
GO:0008152	metabolic process	1000	13633	4.2e-24	8e-22
GO:0019538	protein metabolic process	476	5220	5.1e-24	9.2e-22
GO:0016570	histone modification	86	371	5e-24	9.2e-22
GO:0044249	cellular biosynthetic process	642	7737	7.8e-24	1.3e-21
GO:0009855	determination of bilateral symmetry	51	122	7.8e-24	1.3e-21
GO:0009799	specification of symmetry	51	123	1e-23	1.8e-21
GO:0016043	cellular component organization	326	3141	1.2e-23	1.9e-21
GO:0009933	meristem structural organization	70	254	2.4e-23	3.8e-21
GO:0010014	meristem initiation	57	165	3.7e-23	5.9e-21
GO:0006261	DNA-dependent DNA replication	69	256	1.4e-22	2.2e-20
GO:0006304	DNA modification	58	183	5.1e-22	7.8e-20
GO:0006306	DNA methylation	57	180	1.2e-21	1.8e-19
GO:0006305	DNA alkylation	57	180	1.2e-21	1.8e-19
GO:0048638	regulation of developmental growth	69	269	1.4e-21	2.1e-19
GO:0034645	cellular macromolecule biosynthetic process	466	5243	2.7e-21	3.7e-19
GO:0051052	regulation of DNA metabolic process	59	198	2.8e-21	3.9e-19
GO:0009653	anatomical structure morphogenesis	212	1783	3.2e-21	4.4e-19
GO:0007010	cytoskeleton organization	96	507	3.4e-21	4.6e-19
GO:0040008	regulation of growth	72	304	9.1e-21	1.2e-18
GO:0051567	histone H3-K9 methylation	55	180	2.4e-20	3.1e-18
GO:0009908	flower development	137	948	4e-20	5e-18
GO:0034968	histone lysine methylation	63	243	5.2e-20	6.5e-18
GO:0009791	post-embryonic development	240	2188	6.7e-20	8.3e-18
GO:0044281	small molecule metabolic process	378	4065	8.5e-20	1e-17
GO:0016571	histone methylation	69	296	1.2e-19	1.5e-17
GO:0048608	reproductive structure development	202	1722	1.3e-19	1.5e-17
GO:0006275	regulation of DNA replication	47	135	1.9e-19	2.2e-17
GO:0022402	cell cycle process	100	586	3.2e-19	3.7e-17
GO:0007049	cell cycle	121	802	3.5e-19	3.9e-17
GO:0051301	cell division	76	363	3.7e-19	4.1e-17
GO:0009451	RNA modification	82	418	4.5e-19	4.9e-17
GO:0006479	protein amino acid methylation	69	305	4.9e-19	5.1e-17
GO:0008213	protein amino acid alkylation	69	305	4.9e-19	5.1e-17
GO:0000226	microtubule cytoskeleton organization	61	246	1.3e-18	1.3e-16
GO:0043687	post-translational protein modification	225	2075	4.1e-18	4.2e-16
GO:0009887	organ morphogenesis	101	629	8.7e-18	8.8e-16
GO:0006270	DNA replication initiation	33	66	1e-17	1e-15
GO:0006412	translation	165	1346	1e-17	1e-15
GO:0033205	cytokinesis during cell cycle	54	208	2.3e-17	2.2e-15
GO:0009955	adaxial/abaxial pattern formation	36	87	4e-17	3.8e-15
GO:0040007	growth	129	949	4.3e-17	4.1e-15
GO:0000911	cytokinesis by cell plate formation	53	204	4.4e-17	4.1e-15
GO:0007017	microtubule-based process	66	313	6.1e-17	5.6e-15
GO:0065007	biological regulation	510	6222	7.8e-17	7.2e-15
GO:0010467	gene expression	412	4766	1.3e-16	1.2e-14
GO:0009798	axis specification	36	92	1.6e-16	1.5e-14
GO:0048589	developmental growth	113	791	1.9e-16	1.7e-14
GO:0009943	adaxial/abaxial axis specification	34	81	2.1e-16	1.8e-14
GO:0065001	specification of axis polarity	34	81	2.1e-16	1.8e-14
GO:0071555	cell wall organization	96	613	2.4e-16	2e-14
GO:0003006	reproductive developmental process	216	2050	3.7e-16	3.1e-14
GO:0003002	regionalization	56	241	3.8e-16	3.2e-14
GO:0000910	cytokinesis	55	235	5.4e-16	4.5e-14
GO:0009944	polarity specification of adaxial/abaxial axis	33	79	6.5e-16	5.3e-14
GO:0071554	cell wall organization or biogenesis	126	963	1.4e-15	1.1e-13
GO:0009886	post-embryonic morphogenesis	83	503	2e-15	1.6e-13
GO:0044085	cellular component biogenesis	168	1480	3.2e-15	2.5e-13
GO:0040029	regulation of gene expression, epigenetic	83	508	3.3e-15	2.6e-13
GO:0006333	chromatin assembly or disassembly	39	124	3.5e-15	2.7e-13
GO:0000003	reproduction	228	2272	6.7e-15	5.1e-13
GO:0071103	DNA conformation change	36	107	7.4e-15	5.6e-13
GO:0022414	reproductive process	224	2224	8.5e-15	6.4e-13
GO:0022622	root system development	90	595	1.3e-14	9.7e-13
GO:0050789	regulation of biological process	433	5235	1.6e-14	1.2e-12
GO:0051726	regulation of cell cycle	59	293	1.6e-14	1.2e-12
GO:0010051	xylem and phloem pattern formation	34	99	2.5e-14	1.8e-12
GO:0048364	root development	89	594	3e-14	2.1e-12
GO:0031497	chromatin assembly	30	77	5.8e-14	4.1e-12
GO:0006323	DNA packaging	30	81	1.7e-13	1.2e-11
GO:0048646	anatomical structure formation involved in morphogenesis	61	331	1.8e-13	1.2e-11
GO:0065004	protein-DNA complex assembly	28	70	2.4e-13	1.6e-11
GO:0009825	multidimensional cell growth	34	111	3.8e-13	2.6e-11
GO:0006334	nucleosome assembly	27	67	5.5e-13	3.7e-11
GO:0034728	nucleosome organization	27	67	5.5e-13	3.7e-11
GO:0048449	floral organ formation	42	174	6.3e-13	4.2e-11
GO:0048645	organ formation	44	192	8.3e-13	5.4e-11
GO:0000086	G2/M transition of mitotic cell cycle	27	70	1.3e-12	8.3e-11
GO:0009165	nucleotide biosynthetic process	59	336	2.6e-12	1.7e-10
GO:0051329	interphase of mitotic cell cycle	27	73	2.8e-12	1.8e-10
GO:0051325	interphase	27	74	3.6e-12	2.3e-10
GO:0006464	protein modification process	252	2773	5e-12	3.2e-10
GO:0010389	regulation of G2/M transition of mitotic cell cycle	26	69	5e-12	3.2e-10
GO:0010015	root morphogenesis	68	439	9.1e-12	5.6e-10
GO:0007020	microtubule nucleation	25	66	1.2e-11	7.3e-10
GO:0048367	shoot development	93	723	1.9e-11	1.2e-09
GO:0022621	shoot system development	93	723	1.9e-11	1.2e-09
GO:0007166	cell surface receptor linked signaling pathway	37	160	4.3e-11	2.6e-09
GO:0048453	sepal formation	25	72	5.4e-11	3.2e-09
GO:0048447	sepal morphogenesis	25	72	5.4e-11	3.2e-09
GO:0007167	enzyme linked receptor protein signaling pathway	33	130	6e-11	3.5e-09
GO:0007169	transmembrane receptor protein tyrosine kinase signaling pathway	33	130	6e-11	3.5e-09
GO:0048451	petal formation	25	73	6.9e-11	4e-09
GO:0010817	regulation of hormone levels	67	456	9.9e-11	5.7e-09
GO:0010564	regulation of cell cycle process	34	144	1.6e-10	9.2e-09
GO:0043481	anthocyanin accumulation in tissues in response to UV light	30	113	1.8e-10	9.4e-09
GO:0043473	pigmentation	30	113	1.8e-10	9.4e-09
GO:0048765	root hair cell differentiation	52	308	1.8e-10	9.4e-09
GO:0048764	trichoblast maturation	52	308	1.8e-10	9.4e-09
GO:0043476	pigment accumulation	30	113	1.8e-10	9.4e-09
GO:0043478	pigment accumulation in response to UV light	30	113	1.8e-10	9.4e-09
GO:0043479	pigment accumulation in tissues in response to UV light	30	113	1.8e-10	9.4e-09
GO:0043480	pigment accumulation in tissues	30	113	1.8e-10	9.4e-09
GO:0009909	regulation of flower development	57	359	1.9e-10	1e-08
GO:0048469	cell maturation	52	309	1.9e-10	1e-08
GO:0048464	flower calyx development	25	78	2.2e-10	1.1e-08
GO:0021700	developmental maturation	53	320	2.2e-10	1.1e-08
GO:0048442	sepal development	25	78	2.2e-10	1.1e-08
GO:0022403	cell cycle phase	56	352	2.6e-10	1.3e-08
GO:0010016	shoot morphogenesis	72	529	4.2e-10	2.2e-08
GO:0000725	recombinational repair	23	68	4.8e-10	2.4e-08
GO:0000724	double-strand break repair via homologous recombination	23	68	4.8e-10	2.4e-08
GO:0009913	epidermal cell differentiation	66	467	5.7e-10	2.9e-08
GO:0048563	post-embryonic organ morphogenesis	43	233	6.2e-10	3e-08
GO:0048444	floral organ morphogenesis	43	233	6.2e-10	3e-08
GO:0008544	epidermis development	66	469	6.7e-10	3.3e-08
GO:0007398	ectoderm development	66	469	6.7e-10	3.3e-08
GO:0048580	regulation of post-embryonic development	65	459	7.2e-10	3.5e-08
GO:0048437	floral organ development	78	605	7.5e-10	3.6e-08
GO:0016458	gene silencing	64	450	8.3e-10	4e-08
GO:0006310	DNA recombination	45	255	8.6e-10	4.1e-08
GO:0048569	post-embryonic organ development	78	608	9.1e-10	4.3e-08
GO:0010054	trichoblast differentiation	53	339	1.3e-09	6.2e-08
GO:0007346	regulation of mitotic cell cycle	28	109	1.3e-09	6.2e-08
GO:0009117	nucleotide metabolic process	84	685	1.4e-09	6.7e-08
GO:0022613	ribonucleoprotein complex biogenesis	63	447	1.6e-09	7.2e-08
GO:0006753	nucleoside phosphate metabolic process	84	687	1.6e-09	7.5e-08
GO:0042254	ribosome biogenesis	62	437	1.7e-09	7.6e-08
GO:0048446	petal morphogenesis	25	88	1.8e-09	8.1e-08
GO:0048439	flower morphogenesis	22	68	2.3e-09	1e-07
GO:0048438	floral whorl development	68	510	2.7e-09	1.2e-07
GO:0006468	protein amino acid phosphorylation	119	1134	3.3e-09	1.5e-07
GO:0010053	root epidermal cell differentiation	53	350	3.5e-09	1.6e-07
GO:0055086	nucleobase, nucleoside and nucleotide metabolic process	86	726	4e-09	1.8e-07
GO:0010087	phloem or xylem histogenesis	27	108	4.3e-09	1.9e-07
GO:0048366	leaf development	62	451	4.9e-09	2.1e-07
GO:0006302	double-strand break repair	27	110	5.9e-09	2.6e-07
GO:0016070	RNA metabolic process	301	3734	7.1e-09	3.1e-07
GO:0016310	phosphorylation	134	1354	9.1e-09	3.9e-07
GO:0048827	phyllome development	65	497	1.2e-08	5.1e-07
GO:0006342	chromatin silencing	41	242	1.3e-08	5.6e-07
GO:0010089	xylem development	23	84	1.4e-08	5.9e-07
GO:0006346	methylation-dependent chromatin silencing	27	117	1.8e-08	7.6e-07
GO:0009411	response to UV	41	247	2.2e-08	9.1e-07
GO:0045814	negative regulation of gene expression, epigenetic	41	247	2.2e-08	9.1e-07
GO:0010605	negative regulation of macromolecule metabolic process	76	636	2.3e-08	9.6e-07
GO:0045010	actin nucleation	25	103	2.6e-08	1.1e-06
GO:0022610	biological adhesion	24	96	3e-08	1.2e-06
GO:0007155	cell adhesion	24	96	3e-08	1.2e-06
GO:0009965	leaf morphogenesis	50	347	4e-08	1.6e-06
GO:0060255	regulation of macromolecule metabolic process	235	2829	5e-08	2e-06
GO:0010090	trichome morphogenesis	30	151	5.7e-08	2.3e-06
GO:0006974	response to DNA damage stimulus	50	352	6e-08	2.4e-06
GO:0048465	corolla development	26	117	6.4e-08	2.5e-06
GO:0048441	petal development	26	117	6.4e-08	2.5e-06
GO:0009892	negative regulation of metabolic process	76	659	8.7e-08	3.4e-06
GO:0009664	plant-type cell wall organization	51	369	9.5e-08	3.7e-06
GO:0048468	cell development	79	699	1e-07	4e-06
GO:0006281	DNA repair	45	307	1.2e-07	4.7e-06
GO:0000902	cell morphogenesis	78	691	1.3e-07	5e-06
GO:0030036	actin cytoskeleton organization	33	186	1.3e-07	5e-06
GO:0010026	trichome differentiation	31	168	1.5e-07	5.5e-06
GO:0035315	hair cell differentiation	31	168	1.5e-07	5.5e-06
GO:0048767	root hair elongation	33	188	1.6e-07	6.2e-06
GO:0045934	negative regulation of nucleobase, nucleoside, nucleotide and nucleic acid metabolic process	54	413	2e-07	7.6e-06
GO:0030029	actin filament-based process	40	261	2.2e-07	8e-06
GO:0051172	negative regulation of nitrogen compound metabolic process	54	415	2.3e-07	8.6e-06
GO:0071669	plant-type cell wall organization or biogenesis	59	473	2.4e-07	8.8e-06
GO:0006796	phosphate metabolic process	143	1571	3e-07	1.1e-05
GO:0006793	phosphorus metabolic process	143	1572	3.1e-07	1.1e-05
GO:0048519	negative regulation of biological process	119	1243	3.1e-07	1.1e-05
GO:0010629	negative regulation of gene expression	70	611	3.5e-07	1.3e-05
GO:0009926	auxin polar transport	22	95	3.5e-07	1.3e-05
GO:0019219	regulation of nucleobase, nucleoside, nucleotide and nucleic acid metabolic process	207	2496	4e-07	1.4e-05
GO:0065008	regulation of biological quality	148	1654	4.7e-07	1.7e-05
GO:0010468	regulation of gene expression	220	2695	4.8e-07	1.7e-05
GO:0031047	gene silencing by RNA	49	371	5.6e-07	2e-05
GO:0032989	cellular component morphogenesis	80	748	6.6e-07	2.3e-05
GO:0051171	regulation of nitrogen compound metabolic process	207	2517	6.9e-07	2.4e-05
GO:0060918	auxin transport	22	100	7.4e-07	2.6e-05
GO:0045595	regulation of cell differentiation	26	136	8e-07	2.8e-05
GO:0051053	negative regulation of DNA metabolic process	10	17	8.5e-07	2.9e-05
GO:0009914	hormone transport	22	101	8.6e-07	2.9e-05
GO:0031324	negative regulation of cellular metabolic process	55	449	1e-06	3.4e-05
GO:0050794	regulation of cellular process	341	4595	1.6e-06	5.4e-05
GO:0010556	regulation of macromolecule biosynthetic process	203	2491	1.6e-06	5.4e-05
GO:0080090	regulation of primary metabolic process	221	2761	1.7e-06	5.7e-05
GO:0010154	fruit development	76	721	2e-06	6.8e-05
GO:0048508	embryonic meristem development	16	59	2.4e-06	8.1e-05
GO:0000278	mitotic cell cycle	41	302	2.5e-06	8.3e-05
GO:0010558	negative regulation of macromolecule biosynthetic process	51	418	2.7e-06	9e-05
GO:0007015	actin filament organization	27	158	3.3e-06	0.00011
GO:0019222	regulation of metabolic process	247	3186	3.6e-06	0.00012
GO:0009890	negative regulation of biosynthetic process	51	425	4.1e-06	0.00013
GO:0031327	negative regulation of cellular biosynthetic process	51	425	4.1e-06	0.00013
GO:0008361	regulation of cell size	76	739	4.6e-06	0.00015
GO:0009259	ribonucleotide metabolic process	42	323	5e-06	0.00016
GO:0048316	seed development	72	696	6.8e-06	0.00022
GO:0000279	M phase	40	306	7.4e-06	0.00024
GO:0032535	regulation of cellular component size	76	752	8.1e-06	0.00026
GO:0090066	regulation of anatomical structure size	76	752	8.1e-06	0.00026
GO:0050896	response to stimulus	441	6292	9.7e-06	0.00031
GO:0031326	regulation of cellular biosynthetic process	207	2631	1.1e-05	0.00033
GO:0009889	regulation of biosynthetic process	207	2634	1.1e-05	0.00035
GO:0016444	somatic cell DNA recombination	11	32	1.5e-05	0.00045
GO:0006084	acetyl-CoA metabolic process	21	114	1.5e-05	0.00045
GO:0016246	RNA interference	28	184	1.5e-05	0.00047
GO:0051253	negative regulation of RNA metabolic process	47	400	1.6e-05	0.00048
GO:0045892	negative regulation of transcription, DNA-dependent	47	400	1.6e-05	0.00048
GO:0016481	negative regulation of transcription	47	400	1.6e-05	0.00048
GO:0006163	purine nucleotide metabolic process	31	217	1.7e-05	0.00051
GO:0009793	embryonic development ending in seed dormancy	60	563	1.8e-05	0.00053
GO:0031323	regulation of cellular metabolic process	225	2928	1.8e-05	0.00054
GO:0005976	polysaccharide metabolic process	71	712	2.4e-05	0.00071
GO:0008652	cellular amino acid biosynthetic process	54	503	3.8e-05	0.0011
GO:0010072	primary shoot apical meristem specification	12	44	4.1e-05	0.0012
GO:0009260	ribonucleotide biosynthetic process	31	229	4.2e-05	0.0012
GO:0030154	cell differentiation	100	1127	4.8e-05	0.0014
GO:0009790	embryonic development	64	638	5e-05	0.0015
GO:0009934	regulation of meristem structural organization	8	18	5.1e-05	0.0015
GO:0000462	maturation of SSU-rRNA from tricistronic rRNA transcript (SSU-rRNA, 5.8S rRNA, LSU-rRNA)	6	8	5.5e-05	0.0016
GO:0042545	cell wall modification	44	386	5.6e-05	0.0016
GO:0044272	sulfur compound biosynthetic process	52	486	5.7e-05	0.0016
GO:0009832	plant-type cell wall biogenesis	23	147	5.8e-05	0.0017
GO:0009067	aspartate family amino acid biosynthetic process	21	127	5.9e-05	0.0017
GO:0009880	embryonic pattern specification	12	46	6e-05	0.0017
GO:0042274	ribosomal small subunit biogenesis	7	13	6e-05	0.0017
GO:0016049	cell growth	69	715	7.7e-05	0.0022
GO:0007051	spindle organization	12	48	8.5e-05	0.0024
GO:0030490	maturation of SSU-rRNA	6	9	8.7e-05	0.0025
GO:0006268	DNA unwinding during replication	6	9	8.7e-05	0.0025
GO:0048523	negative regulation of cellular process	74	789	9.8e-05	0.0027
GO:0043570	maintenance of DNA repeat elements	5	5	9.8e-05	0.0027
GO:0007126	meiosis	29	219	0.0001	0.0029
GO:0051327	M phase of meiotic cell cycle	29	219	0.0001	0.0029
GO:0006220	pyrimidine nucleotide metabolic process	23	154	0.00011	0.003
GO:0009309	amine biosynthetic process	54	527	0.00012	0.0032
GO:0007131	reciprocal meiotic recombination	22	145	0.00012	0.0034
GO:0005975	carbohydrate metabolic process	174	2249	0.00013	0.0035
GO:0009725	response to hormone stimulus	115	1375	0.00013	0.0035
GO:0006949	syncytium formation	8	22	0.00016	0.0043
GO:0016051	carbohydrate biosynthetic process	93	1070	0.00017	0.0046
GO:0051321	meiotic cell cycle	33	273	0.00017	0.0046
GO:0000097	sulfur amino acid biosynthetic process	36	309	0.00017	0.0046
GO:0031048	chromatin silencing by small RNA	19	118	0.00018	0.0048
GO:0006221	pyrimidine nucleotide biosynthetic process	22	150	0.00019	0.0051
GO:0051225	spindle assembly	11	45	0.0002	0.0052
GO:0009826	unidimensional cell growth	51	502	0.00021	0.0056
GO:0060560	developmental growth involved in morphogenesis	51	502	0.00021	0.0056
GO:0007062	sister chromatid cohesion	21	142	0.00024	0.0063
GO:0007127	meiosis I	22	153	0.00024	0.0064
GO:0023033	signaling pathway	52	519	0.00025	0.0066
GO:0008356	asymmetric cell division	8	24	0.00026	0.0067
GO:0016131	brassinosteroid metabolic process	19	122	0.00026	0.0067
GO:0045910	negative regulation of DNA recombination	5	7	0.00028	0.0073
GO:0000018	regulation of DNA recombination	5	7	0.00028	0.0073
GO:0016128	phytosteroid metabolic process	19	123	0.00028	0.0073
GO:0007059	chromosome segregation	23	166	0.00029	0.0074
GO:0000271	polysaccharide biosynthetic process	57	590	0.0003	0.0078
GO:0009741	response to brassinosteroid stimulus	18	114	0.00032	0.0082
GO:0070925	organelle assembly	12	57	0.00034	0.0086
GO:0009628	response to abiotic stimulus	196	2635	0.00034	0.0086
GO:0006164	purine nucleotide biosynthetic process	19	125	0.00034	0.0086
GO:0010608	posttranscriptional regulation of gene expression	38	347	0.00036	0.0089
GO:0009218	pyrimidine ribonucleotide metabolic process	21	147	0.00036	0.0091
GO:0016441	posttranscriptional gene silencing	31	262	0.00037	0.0093
GO:0014070	response to organic cyclic substance	21	148	0.00039	0.0097
GO:0032508	DNA duplex unwinding	6	13	0.00039	0.0097
GO:0032392	DNA geometric change	6	13	0.00039	0.0097
GO:0010583	response to cyclopentenone	21	148	0.00039	0.0097
GO:0009958	positive gravitropism	8	26	0.0004	0.0099
GO:0022607	cellular component assembly	74	832	0.00042	0.01
GO:0016132	brassinosteroid biosynthetic process	18	117	0.00042	0.01
GO:0000710	meiotic mismatch repair	5	8	0.00044	0.011
GO:0048869	cellular developmental process	117	1453	0.00044	0.011
GO:0016129	phytosteroid biosynthetic process	18	118	0.00046	0.011
GO:0009220	pyrimidine ribonucleotide biosynthetic process	20	140	0.00049	0.012
GO:0009069	serine family amino acid metabolic process	31	271	0.00062	0.015
GO:0009086	methionine biosynthetic process	16	101	0.00065	0.016
GO:0048466	androecium development	23	178	0.00069	0.017
GO:0048443	stamen development	23	178	0.00069	0.017
GO:0000096	sulfur amino acid metabolic process	46	465	0.00071	0.017
GO:0042546	cell wall biogenesis	36	336	0.00072	0.017
GO:0006790	sulfur metabolic process	62	683	0.00075	0.018
GO:0010431	seed maturation	23	180	0.0008	0.019
GO:0006200	ATP catabolic process	11	55	0.00086	0.02
GO:0008156	negative regulation of DNA replication	5	10	0.00093	0.022
GO:0035194	posttranscriptional gene silencing by RNA	29	254	0.00094	0.022
GO:0019827	stem cell maintenance	12	65	0.00094	0.022
GO:0009932	cell tip growth	36	344	0.0011	0.024
GO:0048864	stem cell development	12	66	0.0011	0.024
GO:0042127	regulation of cell proliferation	17	118	0.0012	0.027
GO:0048863	stem cell differentiation	12	67	0.0012	0.027
GO:0033044	regulation of chromosome organization	18	131	0.0014	0.031
GO:0009141	nucleoside triphosphate metabolic process	21	165	0.0014	0.031
GO:0009606	tropism	21	166	0.0015	0.033
GO:0023034	intracellular signaling pathway	42	433	0.0017	0.037
GO:0070882	cellular cell wall organization or biogenesis	37	367	0.0017	0.037
GO:0006520	cellular amino acid metabolic process	74	882	0.0018	0.041
